# Supplementary material for: Prices for veterinary care of dogs, cats, and horses in Sweden and Norway: comparisons between corporate chain, government-run, and independent clinics
Source: Front Vet Sci. 2025 Apr 17;12:1544996. doi: 10.3389/fvets.2025.1544996 (PMC12045027; doi:10.3389/fvets.2025.1544996)
Supplement: Supplementary file 4 [file Table_2.XLSX]

## Sheet: explanations and orginal models
	Vacc calicivirus													GDY - colt/stallion															TRACES - no mocel			Bloodsample CRP																	EU passport
	The SAS System													The SAS System																		The SAS System																	The SAS System
	The Mixed Procedure													The Mixed Procedure																		The Mixed Procedure																	The Mixed Procedure
	Model Information													Model Information																		Model Information																	Model Information
	Data Set	WORK.SMALL												Data Set	WORK.SMALL																	Data Set	WORK.SMALL																Data Set
	Dependent Variable	logpricek												Dependent Variable	logpricek																	Dependent Variable	logpricek																Dependent Variable
	Covariance Structure	Variance Components												Covariance Structure	Variance Components																	Covariance Structure	Variance Components																Covariance Structure
	Estimation Method	REML												Estimation Method	REML																	Estimation Method	REML																Estimation Method
	Residual Variance Method	Profile												Residual Variance Method	Profile																	Residual Variance Method	Profile																Residual Variance Method
	Fixed Effects SE Method	Model-Based												Fixed Effects SE Method	Model-Based																	Fixed Effects SE Method	Model-Based																Fixed Effects SE Method
	Degrees of Freedom Method	Containment												Degrees of Freedom Method	Containment																	Degrees of Freedom Method	Containment																Degrees of Freedom Method
	Class Level Information													Class Level Information																		Class Level Information																	Class Level Information
	Class	Levels	Values											Class	Levels	Values																Class	Levels	Values															Class
	koncern1	6	Anicura Districts vet Dyrenes venn Evidensia None Vettris											koncern1	3	Districts vet Evidensia None																koncern1	4	Anicura Districts vet Evidensia None															koncern1
	uttag1	5	2 3 4 5 6											uttag1	5	2 3 4 5 6																uttag1	5	2 3 4 5 6															uttag1
	ClinicID	448	2 5 6 9 10 13 17 19 20 36 37 38 39 41 42 43 45 46 48 49 50 52 53 54 57 59 60 61 63 64 65 66 67 68 71 72 73 75 76 77 78 84 88 89 91 92 94 95 96 98 99 100 102 105 107 109 111 112 113 114 116 118 119 120 121 125 126 128 129 130 131 133 134 135 136 137 138 139 140 141 142 143 144 145 146 147 148 149 150 151 152 153 154 155 156 157 158 160 161 162 163 164 165 166 167 168 169 171 172 173 174 175 177 17…											ClinicID	96	8 63 200 220 264 325 364 366 367 368 369 370 371 372 373 374 375 377 378 379 380 381 382 383 392 411 412 413 414 415 416 417 418 419 420 421 422 423 424 425 426 427 431 432 433 434 435 436 437 438 439 440 441 442 443 444 445 446 447 448 449 450 451 452 453 454 455 456 457 459 461 462 536 537 538 539 550 568 704 707 729 798 801 804 806 1367 9812 9818 9823 9824 9873 9874 9902 9903 9929 9935																ClinicID	92	10 48 81 90 104 116 118 131 137 156 180 200 227 232 234 238 262 284 318 332 340 360 364 366 367 369 370 371 372 373 374 375 377 378 379 380 381 383 403 406 411 412 413 414 416 417 418 419 420 422 424 426 427 431 432 434 436 437 438 439 443 444 445 446 447 451 452 453 454 455 456 459 462 477 534 535 586 603 726 728 812 842 1098 1099 1101 1180 1425 1495 1936 9824 9849 9873															ClinicID
	jour	4	0 1 0.5 0.9											jour	3	0 1 0.5																jour	3	0 1 0.5															jour
	workDHKat	4	Aless 35h B35<=45h C45<=60h Dmore 60h											workDHKat	4	Aless 35h B35<=45h C45<=60h Dmore 60h																workDHKat	4	Aless 35h B35<=45h C45<=60h Dmore 60h															workDHKat
	jourKat	5	24 h on call all days On call >= 12 h a day Open < 12 h/day Sat and/or Sun Part of 24 h call all days YNo on call											jourKat	5	24 h on call all days On call >= 12 h a day Open < 12 h/day Sat and/or Sun Part of 24 h call all days YNo on call																jourKat	5	24 h on call all days On call >= 12 h a day Open < 12 h/day Sat and/or Sun Part of 24 h call all days YNo on call															jourKat
	djs1	2	0 1											djs1	2	0 1																djs1	2	0 1															djs1
	lan	34	agder akershus blekinge lan buskerud dalarnas lan gavleborgs lan gotlands lan hallands lan hordaland innlandet jamtlands lan jonkopings lan kalmar lan kronobergs lan nordland norrbottens lan orebro lan ostergotlands lan ostfold ostlandet rogaland skane lan sodermanlands lan stockholms lan telemark troms trondelag uppsala lan varmlands lan vasterbottens lan vasternorrlands lan vastmanlands lan vas…											lan	23	blekinge lan buskerud dalarnas lan gavleborgs lan gotlands lan hallands lan jamtlands lan jonkopings lan kalmar lan kronobergs lan norrbottens lan orebro lan ostergotlands lan ostlandet skane lan sodermanlands lan stockholms lan uppsala lan varmlands lan vasterbottens lan vasternorrlands lan vastmanlands lan vastra gotalands lan																lan	26	agder akershus blekinge lan gavleborgs lan gotlands lan hallands lan innlandet jamtlands lan jonkopings lan kalmar lan kronobergs lan norrbottens lan orebro lan ostergotlands lan ostlandet skane lan sodermanlands lan stockholms lan uppsala lan varmlands lan vasterbottens lan vasternorrlands lan vastmanlands lan vastra gotalands lan vestfold vestland															lan
	k	7	Anicura Districts vet Dyrenes venn Evidensia Hallands None Vettris											k	3	Districts vet Evidensia None																k	4	Anicura Districts vet Evidensia None															k
	country	2	NO SE											country	2	NO SE																country	2	NO SE															country
	Dimensions													Dimensions																		Dimensions																	Dimensions
	Covariance Parameters	2												Covariance Parameters	2																	Covariance Parameters	2																Covariance Parameters
	Columns in X	39												Columns in X	26																	Columns in X	19																Columns in X
	Columns in Z	448												Columns in Z	96																	Columns in Z	92																Columns in Z
	Subjects	1												Subjects	1																	Subjects	1																Subjects
	Max Obs per Subject	1946												Max Obs per Subject	439																	Max Obs per Subject	268																Max Obs per Subject
	Number of Observations													Number of Observations																		Number of Observations																	Number of Observations
	Number of Observations Read	1946												Number of Observations Read	439																	Number of Observations Read	268																Number of Observations Read
	Number of Observations Used	1946												Number of Observations Used	439																	Number of Observations Used	268																Number of Observations Used
	Number of Observations Not Used	0												Number of Observations Not Used	0																	Number of Observations Not Used	0																Number of Observations Not Used
	Iteration History													Iteration History																		Iteration History																	Iteration History
	Iteration	Evaluations	-2 Res Log Like	Criterion										Iteration	Evaluations	-2 Res Log Like	Criterion															Iteration	Evaluations	-2 Res Log Like	Criterion														Iteration
	0	1	-774.226											0	1	-604.62																0	1	217.041															0
	1	2	-4229.72	0.0810085										1	2	-1182.58	0.00312628															1	2	-0.583295	0.318174														1
	2	1	-4648.09	0.0491072										2	1	-1186.25	0.00048271															2	1	-102.545	0.239703														2
	3	1	-4912.08	0.0264354										3	1	-1186.77	1.637e-05															3	1	-195.55	0.174711														3
	4	1	-5056.47	0.0119217										4	1	-1186.79	2e-08															4	1	-273.633	0.118238														4
	5	1	-5121.05	0.00390039										5	1	-1186.79	0															5	1	-331.97	0.0720716
	6	1	-5141.4	0.00066313																												6	1	-369.763	0.0381908														Convergence criteria met but final Hessian is not positive definite.
	7	1	-5144.61	2.766e-05										Convergence criteria met.																		7	1	-390.335	0.0163413
	8	1	-5144.73	6e-08																												8	1	-399.083	0.00473119														Covariance Parameter Estimates
	9	1	-5144.73	0										Covariance Parameter Estimates																		9	1	-401.507	0.00061287														Cov Parm
														Cov Parm	Estimate																	10	1	-401.796	1.414e-05														ClinicID(lan)
	Convergence criteria met.													ClinicID(lan)	0.012																	11	1	-401.803	1e-08														ClinicID(lan)
														Residual	0.001453																																		Residual
	Covariance Parameter Estimates																															Convergence criteria met.
	Cov Parm	Estimate												Fit Statistics																																			Fit Statistics
	ClinicID(lan)	0.05077												-2 Res Log Likelihood	-1186.8																	Covariance Parameter Estimates																	-2 Res Log Likelihood
	Residual	0.001151												AIC (Smaller is Better)	-1182.8																	Cov Parm	Estimate																AIC (Smaller is Better)
														AICC (Smaller is Better)	-1182.8																	ClinicID(lan)	0.09004																AICC (Smaller is Better)
	Fit Statistics													BIC (Smaller is Better)	-1177.7																	Residual	0.002243																BIC (Smaller is Better)
	-2 Res Log Likelihood	-5144.7
	AIC (Smaller is Better)	-5140.7												Solution for Fixed Effects																		Fit Statistics																	Solution for Fixed Effects
	AICC (Smaller is Better)	-5140.7												Effect	koncern1	uttag1	djs1	Estimate	Standard	DF	t Value	Pr > |t|										-2 Res Log Likelihood	-401.8																Effect
	BIC (Smaller is Better)	-5132.5																	Error													AIC (Smaller is Better)	-397.8
														Intercept				6.0588	0.08469	92	71.54	<.0001										AICC (Smaller is Better)	-397.8																Intercept
	Solution for Fixed Effects													koncern1	Districts vet			0.4269	0.0279	331	15.3	<.0001										BIC (Smaller is Better)	-392.8																uttag1
	Effect	koncern1	uttag1	Estimate	Standard	DF	t Value	Pr > |t|						koncern1	Evidensia			0.7433	0.0651	331	11.42	<.0001																											uttag1
					Error									koncern1	None			0	.	.	.	.										Solution for Fixed Effects																	uttag1
	Intercept			3.6975	0.0687	442	53.82	<.0001						uttag1		2		-0.02268	0.01276	331	-1.78	0.0763										Effect	koncern1	workDHKat	jourKat	uttag1	Estimate	Standard	DF	t Value	Pr > |t|								uttag1
	koncern1	Anicura		0.3527	0.07701	1477	4.58	<.0001						uttag1		3		-0.02611	0.0123	331	-2.12	0.0345																Error											uttag1
	koncern1	Districts vet		0.1302	0.07423	1477	1.75	0.0796						uttag1		4		-0.06792	0.0123	331	-5.52	<.0001										Intercept					4.749	0.1944	81	24.43	<.0001								koncern1
	koncern1	Dyrenes venn		0.8767	0.1104	1477	7.94	<.0001						uttag1		5		-0.0465	0.01163	331	-4	<.0001										uttag1				2	-0.01467	0.01192	172	-1.23	0.2202								koncern1
	koncern1	Evidensia		0.324	0.0727	1477	4.46	<.0001						uttag1		6		0	.	.	.	.										uttag1				3	-0.03764	0.01102	172	-3.42	0.0008								koncern1
	koncern1	None		0.04353	0.07033	1477	0.62	0.5361						koncern1*uttag1	Districts vet	2		-0.2539	0.01449	331	-17.52	<.0001										uttag1				4	-0.06244	0.0108	172	-5.78	<.0001								koncern1
	koncern1	Vettris		0	.	.	.	.						koncern1*uttag1	Districts vet	3		0.1554	0.01408	331	11.04	<.0001										uttag1				5	-0.02869	0.007248	172	-3.96	0.0001								koncern1
	uttag1		2	-0.03799	0.01447	1477	-2.63	0.0087						koncern1*uttag1	Districts vet	4		0.1473	0.01408	331	10.46	<.0001										uttag1				6	0	.	.	.	.								koncern1
	uttag1		3	-0.02401	0.01447	1477	-1.66	0.0972						koncern1*uttag1	Districts vet	5		0.008036	0.01356	331	0.59	0.5537										koncern1	Anicura				0.141	0.1493	172	0.94	0.3464								koncern1
	uttag1		4	-0.06528	0.01447	1477	-4.51	<.0001						koncern1*uttag1	Districts vet	6		0	.	.	.	.										koncern1	Districts vet				-0.7387	0.2331	172	-3.17	0.0018								koncern1*uttag1
	uttag1		5	-0.04194	0.01447	1477	-2.9	0.0038						koncern1*uttag1	Evidensia	2		-0.03643	0.02982	331	-1.22	0.2227										koncern1	Evidensia				0.2209	0.1237	172	1.79	0.076								koncern1*uttag1
	uttag1		6	0	.	.	.	.						koncern1*uttag1	Evidensia	3		-0.01183	0.02963	331	-0.4	0.6901										koncern1	None				0	.	.	.	.								koncern1*uttag1
	koncern1*uttag1	Anicura	2	-0.03757	0.01662	1477	-2.26	0.024						koncern1*uttag1	Evidensia	4		-0.01503	0.02963	331	-0.51	0.6123										workDHKat		Aless 35h			-0.3259	0.2158	172	-1.51	0.1329								koncern1*uttag1
	koncern1*uttag1	Anicura	3	-0.06828	0.01662	1477	-4.11	<.0001						koncern1*uttag1	Evidensia	5		0.008036	0.02936	331	0.27	0.7845										workDHKat		B35<=45h			0.01727	0.1887	172	0.09	0.9272								koncern1*uttag1
	koncern1*uttag1	Anicura	4	-0.05654	0.01655	1477	-3.42	0.0007						koncern1*uttag1	Evidensia	6		0	.	.	.	.										workDHKat		C45<=60h			-0.1267	0.1815	172	-0.7	0.486								koncern1*uttag1
	koncern1*uttag1	Anicura	5	-0.04368	0.01651	1477	-2.65	0.0082						koncern1*uttag1	None	2		0	.	.	.	.										workDHKat		Dmore 60h			0	.	.	.	.								koncern1*uttag1
	koncern1*uttag1	Anicura	6	0	.	.	.	.						koncern1*uttag1	None	3		0	.	.	.	.										jourKat			24 h on call all days		-0.3777	0.1596	172	-2.37	0.0191								koncern1*uttag1
	koncern1*uttag1	Districts vet	2	-0.00533	0.01574	1477	-0.34	0.735						koncern1*uttag1	None	4		0	.	.	.	.										jourKat			On call >= 12 h a day		-0.1854	0.1571	172	-1.18	0.2395								koncern1*uttag1
	koncern1*uttag1	Districts vet	3	0.006327	0.01573	1477	0.4	0.6876						koncern1*uttag1	None	5		0	.	.	.	.										jourKat			Open < 12 h/day Sat and/or Sun		-0.1332	0.1629	172	-0.82	0.4146								koncern1*uttag1
	koncern1*uttag1	Districts vet	4	0.001759	0.01573	1477	0.11	0.911						koncern1*uttag1	None	6		0	.	.	.	.										jourKat			Part of 24 h call all days		0.4891	0.2314	172	2.11	0.036								koncern1*uttag1
	koncern1*uttag1	Districts vet	5	0.003475	0.01576	1477	0.22	0.8255						djs1			0	-0.2469	0.08483	331	-2.91	0.0038										jourKat			YNo on call		0	.	.	.	.								koncern1*uttag1
	koncern1*uttag1	Districts vet	6	0	.	.	.	.						djs1			1	0	.	.	.	.																											koncern1*uttag1
	koncern1*uttag1	Dyrenes venn	5	-0.04528	0.02434	1477	-1.86	0.0631																								Type 3 Tests of Fixed Effects																	koncern1*uttag1
	koncern1*uttag1	Dyrenes venn	6	0	.	.	.	.						Type 3 Tests of Fixed Effects																		Effect	Num DF	Den DF	F Value	Pr > F													koncern1*uttag1
	koncern1*uttag1	Evidensia	2	-0.04687	0.01554	1477	-3.02	0.0026						Effect	Num DF	Den DF	F Value	Pr > F														uttag1	4	172	10.41	<.0001													koncern1*uttag1
	koncern1*uttag1	Evidensia	3	-0.06878	0.01554	1477	-4.43	<.0001						koncern1	2	331	162.85	<.0001														koncern1	3	172	5.49	0.0013													koncern1*uttag1
	koncern1*uttag1	Evidensia	4	-0.0709	0.01555	1477	-4.56	<.0001						uttag1	4	331	56.17	<.0001														workDHKat	3	172	2.95	0.0341													koncern1*uttag1
	koncern1*uttag1	Evidensia	5	-0.02666	0.01536	1477	-1.74	0.0829						koncern1*uttag1	8	331	149.42	<.0001														jourKat	4	172	3.09	0.0172													koncern1*uttag1
	koncern1*uttag1	Evidensia	6	0	.	.	.	.						djs1	1	331	8.47	0.0038																															koncern1*uttag1
	koncern1*uttag1	None	2	-0.00869	0.01489	1477	-0.58	0.5593																								Least Squares Means																	koncern1*uttag1
	koncern1*uttag1	None	3	-0.01864	0.01487	1477	-1.25	0.2103						Least Squares Means																		Effect	koncern1	workDHKat	jourKat	uttag1	Estimate	Standard	DF	t Value	Pr > |t|								koncern1*uttag1
	koncern1*uttag1	None	4	-0.01856	0.01487	1477	-1.25	0.2121						Effect	koncern1	uttag1	djs1	Estimate	Standard	DF	t Value	Pr > |t|																Error											koncern1*uttag1
	koncern1*uttag1	None	5	-0.00758	0.01484	1477	-0.51	0.6096											Error													uttag1				2	4.4899	0.06394	172	70.22	<.0001								koncern1*uttag1
	koncern1*uttag1	None	6	0	.	.	.	.						koncern1*uttag1	Districts vet	2		6.0856	0.04469	331	136.18	<.0001										uttag1				3	4.4669	0.06378	172	70.04	<.0001								koncern1*uttag1
	koncern1*uttag1	Vettris	2	0	.	.	.	.						koncern1*uttag1	Districts vet	3		6.4915	0.0447	331	145.23	<.0001										uttag1				4	4.4421	0.06374	172	69.69	<.0001								koncern1*uttag1
	koncern1*uttag1	Vettris	3	0	.	.	.	.						koncern1*uttag1	Districts vet	4		6.4416	0.0447	331	144.11	<.0001										uttag1				5	4.4759	0.06345	172	70.55	<.0001								koncern1*uttag1
	koncern1*uttag1	Vettris	4	0	.	.	.	.						koncern1*uttag1	Districts vet	5		6.3237	0.04473	331	141.37	<.0001										uttag1				6	4.5045	0.06343	172	71.02	<.0001								koncern1*uttag1
	koncern1*uttag1	Vettris	5	0	.	.	.	.						koncern1*uttag1	Districts vet	6		6.3622	0.04473	331	142.23	<.0001										koncern1	Anicura				4.7111	0.1428	172	32.99	<.0001								koncern1*uttag1
	koncern1*uttag1	Vettris	6	0	.	.	.	.						koncern1*uttag1	Evidensia	2		6.6195	0.06174	331	107.21	<.0001										koncern1	Districts vet				3.8314	0.1942	172	19.73	<.0001								koncern1*uttag1
														koncern1*uttag1	Evidensia	3		6.6406	0.06174	331	107.55	<.0001										koncern1	Evidensia				4.7909	0.1127	172	42.52	<.0001								koncern1*uttag1
	Type 3 Tests of Fixed Effects													koncern1*uttag1	Evidensia	4		6.5956	0.06174	331	106.82	<.0001										koncern1	None				4.57	0.08528	172	53.59	<.0001								koncern1*uttag1
	Effect	Num DF	Den DF	F Value	Pr > F									koncern1*uttag1	Evidensia	5		6.6401	0.06174	331	107.54	<.0001										workDHKat		Aless 35h			4.2588	0.1329	172	32.03	<.0001								koncern1*uttag1
	koncern1	5	1477	36.72	<.0001									koncern1*uttag1	Evidensia	6		6.6786	0.06174	331	108.16	<.0001										workDHKat		B35<=45h			4.6019	0.07844	172	58.67	<.0001								koncern1*uttag1
	uttag1	4	1477	148.85	<.0001									koncern1*uttag1	None	2		5.9126	0.04585	331	128.95	<.0001										workDHKat		C45<=60h			4.458	0.07862	172	56.7	<.0001								koncern1*uttag1
	koncern1*uttag1	17	1477	9.83	<.0001									koncern1*uttag1	None	3		5.9092	0.04574	331	129.18	<.0001										workDHKat		Dmore 60h			4.5847	0.163	172	28.14	<.0001								workDHKat
														koncern1*uttag1	None	4		5.8674	0.04574	331	128.27	<.0001										jourKat			24 h on call all days		4.1396	0.1643	172	25.19	<.0001								workDHKat
	Least Squares Means													koncern1*uttag1	None	5		5.8888	0.0456	331	129.13	<.0001										jourKat			On call >= 12 h a day		4.3319	0.1326	172	32.67	<.0001								workDHKat
	Effect	koncern1	uttag1	Estimate	Standard	DF	t Value	Pr > |t|						koncern1*uttag1	None	6		5.9353	0.04555	331	130.29	<.0001										jourKat			Open < 12 h/day Sat and/or Sun		4.3841	0.1562	172	28.07	<.0001								workDHKat
					Error									djs1			0	6.1694	0.02208	331	279.41	<.0001										jourKat			Part of 24 h call all days		5.0064	0.1687	172	29.68	<.0001								country
	koncern1*uttag1	Anicura	2	3.9747	0.03487	1477	113.99	<.0001						djs1			1	6.4163	0.07925	331	80.96	<.0001										jourKat			YNo on call		4.5173	0.1092	172	41.36	<.0001								country
	koncern1*uttag1	Anicura	3	3.9579	0.03487	1477	113.51	<.0001
	koncern1*uttag1	Anicura	4	3.9284	0.03487	1477	112.66	<.0001						Differences of Least Squares Means																		Differences of Least Squares Means																	Type 3 Tests of Fixed Effects
	koncern1*uttag1	Anicura	5	3.9646	0.03485	1477	113.75	<.0001						Effect	koncern1	uttag1	djs1	_koncern1	_uttag1	_djs1	Estimate	Standard	DF	t Value	Pr > |t|	Adjustment	Adj P					Effect	koncern1	workDHKat	jourKat	uttag1	_koncern1	_workDHKat	_jourKat	_uttag1	Estimate	Standard	DF	t Value	Pr > |t|	Adjustment	Adj P		Effect
	koncern1*uttag1	Anicura	6	4.0502	0.0348	1477	116.37	<.0001														Error																				Error							uttag1
	koncern1*uttag1	Districts vet	2	3.7844	0.02805	1477	134.9	<.0001						koncern1*uttag1	Districts vet	2		Districts vet	3		-0.4058	0.006662	331	-60.92	<.0001	Sidak	<.0001					uttag1				2				3	0.02297	0.01245	172	1.85	0.0667	Sidak	0.4983		koncern1
	koncern1*uttag1	Districts vet	3	3.81	0.02808	1477	135.7	<.0001						koncern1*uttag1	Districts vet	2		Districts vet	4		-0.3559	0.006662	331	-53.43	<.0001	Sidak	<.0001					uttag1				2				4	0.04777	0.01249	172	3.83	0.0002	Sidak	0.0018		koncern1*uttag1
	koncern1*uttag1	Districts vet	4	3.7642	0.02808	1477	134.07	<.0001						koncern1*uttag1	Districts vet	2		Districts vet	5		-0.2381	0.006878	331	-34.62	<.0001	Sidak	<.0001					uttag1				2				5	0.01402	0.01187	172	1.18	0.2393	Sidak	0.9351		workDHKat
	koncern1*uttag1	Districts vet	5	3.7892	0.02811	1477	134.82	<.0001						koncern1*uttag1	Districts vet	2		Districts vet	6		-0.2766	0.006878	331	-40.21	<.0001	Sidak	<.0001					uttag1				2				6	-0.01467	0.01192	172	-1.23	0.2202	Sidak	0.9168		country
	koncern1*uttag1	Districts vet	6	3.8277	0.02811	1477	136.19	<.0001						koncern1*uttag1	Districts vet	2		Evidensia	2		-0.5338	0.06333	331	-8.43	<.0001	Sidak	<.0001					uttag1				3				4	0.0248	0.01168	172	2.12	0.0351	Sidak	0.3005
	koncern1*uttag1	Dyrenes venn	5	4.4869	0.08612	1477	52.1	<.0001						koncern1*uttag1	Districts vet	2		Evidensia	3		-0.555	0.06333	331	-8.76	<.0001	Sidak	<.0001					uttag1				3				5	-0.00895	0.01097	172	-0.82	0.4158	Sidak	0.9954		Least Squares Means
	koncern1*uttag1	Dyrenes venn	6	4.5742	0.08643	1477	52.92	<.0001						koncern1*uttag1	Districts vet	2		Evidensia	4		-0.51	0.06333	331	-8.05	<.0001	Sidak	<.0001					uttag1				3				6	-0.03764	0.01102	172	-3.42	0.0008	Sidak	0.0079		Effect
	koncern1*uttag1	Evidensia	2	3.9366	0.02388	1477	164.83	<.0001						koncern1*uttag1	Districts vet	2		Evidensia	5		-0.5545	0.06333	331	-8.76	<.0001	Sidak	<.0001					uttag1				4				5	-0.03375	0.01075	172	-3.14	0.002	Sidak	0.0198
	koncern1*uttag1	Evidensia	3	3.9287	0.02389	1477	164.44	<.0001						koncern1*uttag1	Districts vet	2		Evidensia	6		-0.5929	0.06333	331	-9.36	<.0001	Sidak	<.0001					uttag1				4				6	-0.06244	0.0108	172	-5.78	<.0001	Sidak	<.0001		koncern1*uttag1
	koncern1*uttag1	Evidensia	4	3.8853	0.0239	1477	162.58	<.0001						koncern1*uttag1	Districts vet	2		None	2		0.173	0.02844	331	6.08	<.0001	Sidak	<.0001					uttag1				5				6	-0.02869	0.007248	172	-3.96	0.0001	Sidak	0.0011		koncern1*uttag1
	koncern1*uttag1	Evidensia	5	3.9529	0.02378	1477	166.25	<.0001						koncern1*uttag1	Districts vet	2		None	3		0.1765	0.02824	331	6.25	<.0001	Sidak	<.0001					koncern1	Anicura				Districts vet				0.8797	0.2367	172	3.72	0.0003	Sidak	0.0016		koncern1*uttag1
	koncern1*uttag1	Evidensia	6	4.0215	0.02377	1477	169.15	<.0001						koncern1*uttag1	Districts vet	2		None	4		0.2183	0.02824	331	7.73	<.0001	Sidak	<.0001					koncern1	Anicura				Evidensia				-0.07985	0.1794	172	-0.45	0.6568	Sidak	0.9984		koncern1*uttag1
	koncern1*uttag1	None	2	3.6943	0.01511	1477	244.46	<.0001						koncern1*uttag1	Districts vet	2		None	5		0.1969	0.02796	331	7.04	<.0001	Sidak	<.0001					koncern1	Anicura				None				0.141	0.1493	172	0.94	0.3464	Sidak	0.922		koncern1*uttag1
	koncern1*uttag1	None	3	3.6984	0.01511	1477	244.84	<.0001						koncern1*uttag1	Districts vet	2		None	6		0.1504	0.02783	331	5.4	<.0001	Sidak	<.0001					koncern1	Districts vet				Evidensia				-0.9595	0.2611	172	-3.68	0.0003	Sidak	0.0019		koncern1*uttag1
	koncern1*uttag1	None	4	3.6572	0.01511	1477	242.11	<.0001						koncern1*uttag1	Districts vet	3		Districts vet	4		0.0499	0.006636	331	7.52	<.0001	Sidak	<.0001					koncern1	Districts vet				None				-0.7387	0.2331	172	-3.17	0.0018	Sidak	0.0108		koncern1*uttag1
	koncern1*uttag1	None	5	3.6915	0.01508	1477	244.76	<.0001						koncern1*uttag1	Districts vet	3		Districts vet	5		0.1677	0.006851	331	24.48	<.0001	Sidak	<.0001					koncern1	Evidensia				None				0.2209	0.1237	172	1.79	0.076	Sidak	0.3775		koncern1*uttag1
	koncern1*uttag1	None	6	3.741	0.01507	1477	248.19	<.0001						koncern1*uttag1	Districts vet	3		Districts vet	6		0.1293	0.006851	331	18.87	<.0001	Sidak	<.0001					workDHKat		Aless 35h				B35<=45h			-0.3432	0.1229	172	-2.79	0.0058	Sidak	0.0345		koncern1*uttag1
	koncern1*uttag1	Vettris	2	3.6595	0.0687	1477	53.27	<.0001						koncern1*uttag1	Districts vet	3		Evidensia	2		-0.128	0.06334	331	-2.02	0.0441	Sidak	0.9912					workDHKat		Aless 35h				C45<=60h			-0.1992	0.1459	172	-1.37	0.174	Sidak	0.6824		koncern1*uttag1
	koncern1*uttag1	Vettris	3	3.6735	0.0687	1477	53.47	<.0001						koncern1*uttag1	Districts vet	3		Evidensia	3		-0.1492	0.06334	331	-2.36	0.0191	Sidak	0.868					workDHKat		Aless 35h				Dmore 60h			-0.3259	0.2158	172	-1.51	0.1329	Sidak	0.5748		koncern1*uttag1
	koncern1*uttag1	Vettris	4	3.6322	0.0687	1477	52.87	<.0001						koncern1*uttag1	Districts vet	3		Evidensia	4		-0.1041	0.06334	331	-1.64	0.101	Sidak	1					workDHKat		B35<=45h				C45<=60h			0.1439	0.1035	172	1.39	0.166	Sidak	0.6635		koncern1*uttag1
	koncern1*uttag1	Vettris	5	3.6555	0.0687	1477	53.21	<.0001						koncern1*uttag1	Districts vet	3		Evidensia	5		-0.1486	0.06334	331	-2.35	0.0195	Sidak	0.8739					workDHKat		B35<=45h				Dmore 60h			0.01727	0.1887	172	0.09	0.9272	Sidak	1		koncern1*uttag1
	koncern1*uttag1	Vettris	6	3.6975	0.0687	1477	53.82	<.0001						koncern1*uttag1	Districts vet	3		Evidensia	6		-0.1871	0.06334	331	-2.95	0.0034	Sidak	0.2977					workDHKat		C45<=60h				Dmore 60h			-0.1267	0.1815	172	-0.7	0.486	Sidak	0.9816		koncern1*uttag1
														koncern1*uttag1	Districts vet	3		None	2		0.5789	0.02845	331	20.34	<.0001	Sidak	<.0001					jourKat			24 h on call all days				On call >= 12 h a day		-0.1922	0.1927	172	-1	0.3198	Sidak	0.9788		koncern1*uttag1
	Differences of Least Squares Means													koncern1*uttag1	Districts vet	3		None	3		0.5823	0.02825	331	20.61	<.0001	Sidak	<.0001					jourKat			24 h on call all days				Open < 12 h/day Sat and/or Sun		-0.2444	0.2026	172	-1.21	0.2294	Sidak	0.9262		koncern1*uttag1
	Effect	koncern1	uttag1	_koncern1	_uttag1	Estimate	Standard	DF	t Value	Pr > |t|	Adjustment	Adj P		koncern1*uttag1	Districts vet	3		None	4		0.6241	0.02825	331	22.09	<.0001	Sidak	<.0001					jourKat			24 h on call all days				Part of 24 h call all days		-0.8667	0.268	172	-3.23	0.0015	Sidak	0.0145		koncern1*uttag1
							Error							koncern1*uttag1	Districts vet	3		None	5		0.6027	0.02798	331	21.54	<.0001	Sidak	<.0001					jourKat			24 h on call all days				YNo on call		-0.3777	0.1596	172	-2.37	0.0191	Sidak	0.175		koncern1*uttag1
5	koncern1*uttag1	Anicura	2	Districts vet	2	0.1903	0.04475	1477	4.25	<.0001	Sidak	0.0079		koncern1*uttag1	Districts vet	3		None	6		0.5562	0.02784	331	19.98	<.0001	Sidak	<.0001					jourKat			On call >= 12 h a day				Open < 12 h/day Sat and/or Sun		-0.0522	0.1863	172	-0.28	0.7797	Sidak	1		koncern1*uttag1
12	koncern1*uttag1	Anicura	2	Evidensia	2	0.03803	0.04226	1477	0.9	0.3683	Sidak	1		koncern1*uttag1	Districts vet	4		Districts vet	5		0.1178	0.006851	331	17.2	<.0001	Sidak	<.0001					jourKat			On call >= 12 h a day				Part of 24 h call all days		-0.6745	0.2523	172	-2.67	0.0082	Sidak	0.0794		koncern1*uttag1
17	koncern1*uttag1	Anicura	2	None	2	0.2803	0.038	1477	7.38	<.0001	Sidak	<.0001		koncern1*uttag1	Districts vet	4		Districts vet	6		0.07937	0.006851	331	11.59	<.0001	Sidak	<.0001					jourKat			On call >= 12 h a day				YNo on call		-0.1854	0.1571	172	-1.18	0.2395	Sidak	0.9353		koncern1*uttag1
22	koncern1*uttag1	Anicura	2	Vettris	2	0.3152	0.07704	1477	4.09	<.0001	Sidak	0.0158		koncern1*uttag1	Districts vet	4		Evidensia	2		-0.1779	0.06334	331	-2.81	0.0053	Sidak	0.4258					jourKat			Open < 12 h/day Sat and/or Sun				Part of 24 h call all days		-0.6223	0.2609	172	-2.39	0.0181	Sidak	0.1674		koncern1*uttag1
127	koncern1*uttag1	Districts vet	2	Evidensia	2	-0.1522	0.03684	1477	-4.13	<.0001	Sidak	0.0132		koncern1*uttag1	Districts vet	4		Evidensia	3		-0.1991	0.06334	331	-3.14	0.0018	Sidak	0.1744					jourKat			Open < 12 h/day Sat and/or Sun				YNo on call		-0.1332	0.1629	172	-0.82	0.4146	Sidak	0.9953		koncern1*uttag1
132	koncern1*uttag1	Districts vet	2	None	2	0.09006	0.03186	1477	2.83	0.0048	Sidak	0.8134		koncern1*uttag1	Districts vet	4		Evidensia	4		-0.154	0.06334	331	-2.43	0.0155	Sidak	0.8068					jourKat			Part of 24 h call all days				YNo on call		0.4891	0.2314	172	2.11	0.036	Sidak	0.3067		koncern1*uttag1
137	koncern1*uttag1	Districts vet	2	Vettris	2	0.1249	0.07421	1477	1.68	0.0926	Sidak	1		koncern1*uttag1	Districts vet	4		Evidensia	5		-0.1985	0.06334	331	-3.13	0.0019	Sidak	0.1788																						koncern1*uttag1
251	koncern1*uttag1	Evidensia	2	None	2	0.2423	0.02826	1477	8.57	<.0001	Sidak	<.0001		koncern1*uttag1	Districts vet	4		Evidensia	6		-0.237	0.06334	331	-3.74	0.0002	Sidak	0.0223																						koncern1*uttag1
256	koncern1*uttag1	Evidensia	2	Vettris	2	0.2771	0.07273	1477	3.81	0.0001	Sidak	0.0495		koncern1*uttag1	Districts vet	4		None	2		0.529	0.02845	331	18.59	<.0001	Sidak	<.0001																						koncern1*uttag1
311	koncern1*uttag1	None	2	Vettris	2	0.03484	0.07034	1477	0.5	0.6205	Sidak	1		koncern1*uttag1	Districts vet	4		None	3		0.5324	0.02825	331	18.84	<.0001	Sidak	<.0001																						koncern1*uttag1
1	koncern1*uttag1	Anicura	2	Anicura	3	0.01674	0.007997	1477	2.09	0.0365	Sidak	1		koncern1*uttag1	Districts vet	4		None	4		0.5742	0.02825	331	20.32	<.0001	Sidak	<.0001																						koncern1*uttag1
6	koncern1*uttag1	Anicura	2	Districts vet	3	0.1646	0.04477	1477	3.68	0.0002	Sidak	0.082		koncern1*uttag1	Districts vet	4		None	5		0.5528	0.02798	331	19.76	<.0001	Sidak	<.0001																						koncern1*uttag1
13	koncern1*uttag1	Anicura	2	Evidensia	3	0.04597	0.04227	1477	1.09	0.277	Sidak	1		koncern1*uttag1	Districts vet	4		None	6		0.5063	0.02784	331	18.18	<.0001	Sidak	<.0001																						koncern1*uttag1
18	koncern1*uttag1	Anicura	2	None	3	0.2763	0.038	1477	7.27	<.0001	Sidak	<.0001		koncern1*uttag1	Districts vet	5		Districts vet	6		-0.03847	0.006959	331	-5.53	<.0001	Sidak	<.0001																						koncern1*uttag1
23	koncern1*uttag1	Anicura	2	Vettris	3	0.3012	0.07704	1477	3.91	<.0001	Sidak	0.0334		koncern1*uttag1	Districts vet	5		Evidensia	2		-0.2957	0.06336	331	-4.67	<.0001	Sidak	0.0005																						koncern1*uttag1
121	koncern1*uttag1	Districts vet	2	Districts vet	3	-0.02563	0.006074	1477	-4.22	<.0001	Sidak	0.0091		koncern1*uttag1	Districts vet	5		Evidensia	3		-0.3169	0.06336	331	-5	<.0001	Sidak	<.0001																						koncern1*uttag1
128	koncern1*uttag1	Districts vet	2	Evidensia	3	-0.1443	0.03685	1477	-3.92	<.0001	Sidak	0.0325		koncern1*uttag1	Districts vet	5		Evidensia	4		-0.2719	0.06336	331	-4.29	<.0001	Sidak	0.0024																						koncern1*uttag1
133	koncern1*uttag1	Districts vet	2	None	3	0.08603	0.03186	1477	2.7	0.007	Sidak	0.9153		koncern1*uttag1	Districts vet	5		Evidensia	5		-0.3164	0.06336	331	-4.99	<.0001	Sidak	0.0001																						workDHKat
138	koncern1*uttag1	Districts vet	2	Vettris	3	0.1109	0.07421	1477	1.49	0.1352	Sidak	1		koncern1*uttag1	Districts vet	5		Evidensia	6		-0.3548	0.06336	331	-5.6	<.0001	Sidak	<.0001																						workDHKat
247	koncern1*uttag1	Evidensia	2	Evidensia	3	0.007935	0.005776	1477	1.37	0.1697	Sidak	1		koncern1*uttag1	Districts vet	5		None	2		0.4111	0.02851	331	14.42	<.0001	Sidak	<.0001																						workDHKat
252	koncern1*uttag1	Evidensia	2	None	3	0.2383	0.02826	1477	8.43	<.0001	Sidak	<.0001		koncern1*uttag1	Districts vet	5		None	3		0.4146	0.02831	331	14.65	<.0001	Sidak	<.0001																						workDHKat
257	koncern1*uttag1	Evidensia	2	Vettris	3	0.2632	0.07273	1477	3.62	0.0003	Sidak	0.1021		koncern1*uttag1	Districts vet	5		None	4		0.4564	0.02831	331	16.12	<.0001	Sidak	<.0001																						country
307	koncern1*uttag1	None	2	None	3	-0.00403	0.003514	1477	-1.15	0.2519	Sidak	1		koncern1*uttag1	Districts vet	5		None	5		0.435	0.02803	331	15.52	<.0001	Sidak	<.0001																						country
312	koncern1*uttag1	None	2	Vettris	3	0.02087	0.07034	1477	0.3	0.7668	Sidak	1		koncern1*uttag1	Districts vet	5		None	6		0.3885	0.0279	331	13.93	<.0001	Sidak	<.0001
342	koncern1*uttag1	Vettris	2	Vettris	3	-0.01397	0.01447	1477	-0.97	0.3343	Sidak	1		koncern1*uttag1	Districts vet	6		Evidensia	2		-0.2573	0.06336	331	-4.06	<.0001	Sidak	0.0064																						Differences of Least Squares Means
2	koncern1*uttag1	Anicura	2	Anicura	4	0.04626	0.008145	1477	5.68	<.0001	Sidak	<.0001		koncern1*uttag1	Districts vet	6		Evidensia	3		-0.2784	0.06336	331	-4.39	<.0001	Sidak	0.0016																						Effect
7	koncern1*uttag1	Anicura	2	Districts vet	4	0.2105	0.04477	1477	4.7	<.0001	Sidak	0.001		koncern1*uttag1	Districts vet	6		Evidensia	4		-0.2334	0.06336	331	-3.68	0.0003	Sidak	0.0278
14	koncern1*uttag1	Anicura	2	Evidensia	4	0.08935	0.04227	1477	2.11	0.0347	Sidak	1		koncern1*uttag1	Districts vet	6		Evidensia	5		-0.2779	0.06336	331	-4.39	<.0001	Sidak	0.0016																						koncern1*uttag1
19	koncern1*uttag1	Anicura	2	None	4	0.3175	0.038	1477	8.36	<.0001	Sidak	<.0001		koncern1*uttag1	Districts vet	6		Evidensia	6		-0.3164	0.06336	331	-4.99	<.0001	Sidak	0.0001																						koncern1*uttag1
24	koncern1*uttag1	Anicura	2	Vettris	4	0.3425	0.07704	1477	4.45	<.0001	Sidak	0.0033		koncern1*uttag1	Districts vet	6		None	2		0.4496	0.02851	331	15.77	<.0001	Sidak	<.0001																						koncern1*uttag1
122	koncern1*uttag1	Districts vet	2	Districts vet	4	0.02021	0.006074	1477	3.33	0.0009	Sidak	0.271		koncern1*uttag1	Districts vet	6		None	3		0.453	0.02831	331	16.01	<.0001	Sidak	<.0001																						koncern1*uttag1
129	koncern1*uttag1	Districts vet	2	Evidensia	4	-0.1009	0.03685	1477	-2.74	0.0062	Sidak	0.8891		koncern1*uttag1	Districts vet	6		None	4		0.4948	0.02831	331	17.48	<.0001	Sidak	<.0001																						koncern1*uttag1
134	koncern1*uttag1	Districts vet	2	None	4	0.1272	0.03186	1477	3.99	<.0001	Sidak	0.0237		koncern1*uttag1	Districts vet	6		None	5		0.4734	0.02803	331	16.89	<.0001	Sidak	<.0001																						koncern1*uttag1
139	koncern1*uttag1	Districts vet	2	Vettris	4	0.1522	0.07421	1477	2.05	0.0405	Sidak	1		koncern1*uttag1	Districts vet	6		None	6		0.4269	0.0279	331	15.3	<.0001	Sidak	<.0001																						koncern1*uttag1
248	koncern1*uttag1	Evidensia	2	Evidensia	4	0.05132	0.005802	1477	8.85	<.0001	Sidak	<.0001		koncern1*uttag1	Evidensia	2		Evidensia	3		-0.02118	0.02695	331	-0.79	0.4327	Sidak	1																						koncern1*uttag1
253	koncern1*uttag1	Evidensia	2	None	4	0.2795	0.02826	1477	9.89	<.0001	Sidak	<.0001		koncern1*uttag1	Evidensia	2		Evidensia	4		0.02384	0.02695	331	0.88	0.3771	Sidak	1																						koncern1*uttag1
258	koncern1*uttag1	Evidensia	2	Vettris	4	0.3044	0.07273	1477	4.19	<.0001	Sidak	0.0105		koncern1*uttag1	Evidensia	2		Evidensia	5		-0.02064	0.02695	331	-0.77	0.4443	Sidak	1																						koncern1*uttag1
308	koncern1*uttag1	None	2	None	4	0.03716	0.003526	1477	10.54	<.0001	Sidak	<.0001		koncern1*uttag1	Evidensia	2		Evidensia	6		-0.05911	0.02695	331	-2.19	0.029	Sidak	0.9545																						koncern1*uttag1
313	koncern1*uttag1	None	2	Vettris	4	0.06213	0.07034	1477	0.88	0.3772	Sidak	1		koncern1*uttag1	Evidensia	2		None	2		0.7069	0.06534	331	10.82	<.0001	Sidak	<.0001																						koncern1*uttag1
343	koncern1*uttag1	Vettris	2	Vettris	4	0.02729	0.01447	1477	1.89	0.0594	Sidak	1		koncern1*uttag1	Evidensia	2		None	3		0.7103	0.06526	331	10.88	<.0001	Sidak	<.0001																						koncern1*uttag1
3	koncern1*uttag1	Anicura	2	Anicura	5	0.01006	0.008118	1477	1.24	0.2155	Sidak	1		koncern1*uttag1	Evidensia	2		None	4		0.7521	0.06526	331	11.52	<.0001	Sidak	<.0001																						koncern1*uttag1
8	koncern1*uttag1	Anicura	2	Districts vet	5	0.1854	0.04478	1477	4.14	<.0001	Sidak	0.0128		koncern1*uttag1	Evidensia	2		None	5		0.7307	0.06515	331	11.22	<.0001	Sidak	<.0001																						koncern1*uttag1
10	koncern1*uttag1	Anicura	2	Dyrenes venn	5	-0.5123	0.09291	1477	-5.51	<.0001	Sidak	<.0001		koncern1*uttag1	Evidensia	2		None	6		0.6842	0.0651	331	10.51	<.0001	Sidak	<.0001																						koncern1*uttag1
15	koncern1*uttag1	Anicura	2	Evidensia	5	0.02177	0.0422	1477	0.52	0.6061	Sidak	1		koncern1*uttag1	Evidensia	3		Evidensia	4		0.04502	0.02695	331	1.67	0.0958	Sidak	1																						koncern1*uttag1
20	koncern1*uttag1	Anicura	2	None	5	0.2832	0.03799	1477	7.45	<.0001	Sidak	<.0001		koncern1*uttag1	Evidensia	3		Evidensia	5		0.000531	0.02695	331	0.02	0.9843	Sidak	1																						koncern1*uttag1
25	koncern1*uttag1	Anicura	2	Vettris	5	0.3191	0.07704	1477	4.14	<.0001	Sidak	0.0127		koncern1*uttag1	Evidensia	3		Evidensia	6		-0.03794	0.02695	331	-1.41	0.1602	Sidak	1																						koncern1*uttag1
123	koncern1*uttag1	Districts vet	2	Districts vet	5	-0.00485	0.006209	1477	-0.78	0.4351	Sidak	1		koncern1*uttag1	Evidensia	3		None	2		0.728	0.06534	331	11.14	<.0001	Sidak	<.0001																						koncern1*uttag1
125	koncern1*uttag1	Districts vet	2	Dyrenes venn	5	-0.7026	0.09057	1477	-7.76	<.0001	Sidak	<.0001		koncern1*uttag1	Evidensia	3		None	3		0.7315	0.06526	331	11.21	<.0001	Sidak	<.0001																						koncern1*uttag1
130	koncern1*uttag1	Districts vet	2	Evidensia	5	-0.1685	0.03677	1477	-4.58	<.0001	Sidak	0.0017		koncern1*uttag1	Evidensia	3		None	4		0.7733	0.06526	331	11.85	<.0001	Sidak	<.0001																						koncern1*uttag1
135	koncern1*uttag1	Districts vet	2	None	5	0.0929	0.03185	1477	2.92	0.0036	Sidak	0.7169		koncern1*uttag1	Evidensia	3		None	5		0.7519	0.06515	331	11.54	<.0001	Sidak	<.0001																						koncern1*uttag1
140	koncern1*uttag1	Districts vet	2	Vettris	5	0.1289	0.07421	1477	1.74	0.0827	Sidak	1		koncern1*uttag1	Evidensia	3		None	6		0.7054	0.0651	331	10.83	<.0001	Sidak	<.0001																						koncern1*uttag1
249	koncern1*uttag1	Evidensia	2	Evidensia	5	-0.01626	0.00564	1477	-2.88	0.004	Sidak	0.7548		koncern1*uttag1	Evidensia	4		Evidensia	5		-0.04449	0.02695	331	-1.65	0.0998	Sidak	1																						koncern1*uttag1
254	koncern1*uttag1	Evidensia	2	None	5	0.2451	0.02825	1477	8.68	<.0001	Sidak	<.0001		koncern1*uttag1	Evidensia	4		Evidensia	6		-0.08295	0.02695	331	-3.08	0.0023	Sidak	0.2116																						koncern1*uttag1
259	koncern1*uttag1	Evidensia	2	Vettris	5	0.2811	0.07273	1477	3.86	0.0001	Sidak	0.0399		koncern1*uttag1	Evidensia	4		None	2		0.683	0.06534	331	10.45	<.0001	Sidak	<.0001																						koncern1*uttag1
309	koncern1*uttag1	None	2	None	5	0.002842	0.003504	1477	0.81	0.4174	Sidak	1		koncern1*uttag1	Evidensia	4		None	3		0.6865	0.06526	331	10.52	<.0001	Sidak	<.0001																						koncern1*uttag1
314	koncern1*uttag1	None	2	Vettris	5	0.03879	0.07034	1477	0.55	0.5814	Sidak	1		koncern1*uttag1	Evidensia	4		None	4		0.7283	0.06526	331	11.16	<.0001	Sidak	<.0001																						koncern1*uttag1
344	koncern1*uttag1	Vettris	2	Vettris	5	0.003956	0.01447	1477	0.27	0.7846	Sidak	1		koncern1*uttag1	Evidensia	4		None	5		0.7069	0.06515	331	10.85	<.0001	Sidak	<.0001																						koncern1*uttag1
4	koncern1*uttag1	Anicura	2	Anicura	6	-0.07556	0.008187	1477	-9.23	<.0001	Sidak	<.0001		koncern1*uttag1	Evidensia	4		None	6		0.6603	0.0651	331	10.14	<.0001	Sidak	<.0001																						koncern1*uttag1
9	koncern1*uttag1	Anicura	2	Districts vet	6	0.147	0.04478	1477	3.28	0.0011	Sidak	0.3101		koncern1*uttag1	Evidensia	5		Evidensia	6		-0.03847	0.02695	331	-1.43	0.1545	Sidak	1																						koncern1*uttag1
11	koncern1*uttag1	Anicura	2	Dyrenes venn	6	-0.5995	0.0932	1477	-6.43	<.0001	Sidak	<.0001		koncern1*uttag1	Evidensia	5		None	2		0.7275	0.06534	331	11.13	<.0001	Sidak	<.0001																						koncern1*uttag1
16	koncern1*uttag1	Anicura	2	Evidensia	6	-0.04683	0.0422	1477	-1.11	0.2674	Sidak	1		koncern1*uttag1	Evidensia	5		None	3		0.7309	0.06526	331	11.2	<.0001	Sidak	<.0001																						koncern1*uttag1
21	koncern1*uttag1	Anicura	2	None	6	0.2336	0.03799	1477	6.15	<.0001	Sidak	<.0001		koncern1*uttag1	Evidensia	5		None	4		0.7728	0.06526	331	11.84	<.0001	Sidak	<.0001																						koncern1*uttag1
26	koncern1*uttag1	Anicura	2	Vettris	6	0.2772	0.07704	1477	3.6	0.0003	Sidak	0.1099		koncern1*uttag1	Evidensia	5		None	5		0.7513	0.06515	331	11.53	<.0001	Sidak	<.0001																						koncern1*uttag1
124	koncern1*uttag1	Districts vet	2	Districts vet	6	-0.04331	0.006209	1477	-6.98	<.0001	Sidak	<.0001		koncern1*uttag1	Evidensia	5		None	6		0.7048	0.0651	331	10.83	<.0001	Sidak	<.0001																						koncern1*uttag1
126	koncern1*uttag1	Districts vet	2	Dyrenes venn	6	-0.7898	0.09087	1477	-8.69	<.0001	Sidak	<.0001		koncern1*uttag1	Evidensia	6		None	2		0.766	0.06534	331	11.72	<.0001	Sidak	<.0001																						koncern1*uttag1
131	koncern1*uttag1	Districts vet	2	Evidensia	6	-0.2371	0.03677	1477	-6.45	<.0001	Sidak	<.0001		koncern1*uttag1	Evidensia	6		None	3		0.7694	0.06526	331	11.79	<.0001	Sidak	<.0001																						koncern1*uttag1
136	koncern1*uttag1	Districts vet	2	None	6	0.04338	0.03185	1477	1.36	0.1733	Sidak	1		koncern1*uttag1	Evidensia	6		None	4		0.8112	0.06526	331	12.43	<.0001	Sidak	<.0001																						koncern1*uttag1
141	koncern1*uttag1	Districts vet	2	Vettris	6	0.08691	0.07421	1477	1.17	0.2417	Sidak	1		koncern1*uttag1	Evidensia	6		None	5		0.7898	0.06515	331	12.12	<.0001	Sidak	<.0001																						koncern1*uttag1
250	koncern1*uttag1	Evidensia	2	Evidensia	6	-0.08486	0.005662	1477	-14.99	<.0001	Sidak	<.0001		koncern1*uttag1	Evidensia	6		None	6		0.7433	0.0651	331	11.42	<.0001	Sidak	<.0001																						koncern1*uttag1
255	koncern1*uttag1	Evidensia	2	None	6	0.1956	0.02824	1477	6.93	<.0001	Sidak	<.0001		koncern1*uttag1	None	2		None	3		0.003427	0.01281	331	0.27	0.7893	Sidak	1																						koncern1*uttag1
260	koncern1*uttag1	Evidensia	2	Vettris	6	0.2392	0.07273	1477	3.29	0.001	Sidak	0.3041		koncern1*uttag1	None	2		None	4		0.04524	0.01281	331	3.53	0.0005	Sidak	0.0484																						koncern1*uttag1
310	koncern1*uttag1	None	2	None	6	-0.04668	0.003514	1477	-13.28	<.0001	Sidak	<.0001		koncern1*uttag1	None	2		None	5		0.02382	0.0126	331	1.89	0.0595	Sidak	0.9984																						koncern1*uttag1
315	koncern1*uttag1	None	2	Vettris	6	-0.00315	0.07034	1477	-0.04	0.9643	Sidak	1		koncern1*uttag1	None	2		None	6		-0.02268	0.01276	331	-1.78	0.0763	Sidak	0.9998																						koncern1*uttag1
345	koncern1*uttag1	Vettris	2	Vettris	6	-0.03799	0.01447	1477	-2.63	0.0087	Sidak	0.954		koncern1*uttag1	None	3		None	4		0.04181	0.01237	331	3.38	0.0008	Sidak	0.0815																						koncern1*uttag1
30	koncern1*uttag1	Anicura	3	Districts vet	2	0.1735	0.04475	1477	3.88	0.0001	Sidak	0.0379		koncern1*uttag1	None	3		None	5		0.02039	0.01214	331	1.68	0.094	Sidak	1																						koncern1*uttag1
37	koncern1*uttag1	Anicura	3	Evidensia	2	0.02129	0.04226	1477	0.5	0.6144	Sidak	1		koncern1*uttag1	None	3		None	6		-0.02611	0.0123	331	-2.12	0.0345	Sidak	0.975																						koncern1*uttag1
42	koncern1*uttag1	Anicura	3	None	2	0.2636	0.038	1477	6.94	<.0001	Sidak	<.0001		koncern1*uttag1	None	4		None	5		-0.02142	0.01214	331	-1.76	0.0787	Sidak	0.9998																						koncern1*uttag1
47	koncern1*uttag1	Anicura	3	Vettris	2	0.2984	0.07704	1477	3.87	0.0001	Sidak	0.0385		koncern1*uttag1	None	4		None	6		-0.06792	0.0123	331	-5.52	<.0001	Sidak	<.0001																						koncern1*uttag1
147	koncern1*uttag1	Districts vet	3	Evidensia	2	-0.1266	0.03686	1477	-3.43	0.0006	Sidak	0.1926		koncern1*uttag1	None	5		None	6		-0.0465	0.01163	331	-4	<.0001	Sidak	0.0083																						koncern1*uttag1
152	koncern1*uttag1	Districts vet	3	None	2	0.1157	0.03188	1477	3.63	0.0003	Sidak	0.0984		djs1			0			1	-0.2469	0.08483	331	-2.91	0.0038	Sidak	0.0038																						koncern1*uttag1
157	koncern1*uttag1	Districts vet	3	Vettris	2	0.1505	0.07422	1477	2.03	0.0427	Sidak	1																																					koncern1*uttag1
264	koncern1*uttag1	Evidensia	3	None	2	0.2344	0.02827	1477	8.29	<.0001	Sidak	<.0001																																					koncern1*uttag1
269	koncern1*uttag1	Evidensia	3	Vettris	2	0.2692	0.07274	1477	3.7	0.0002	Sidak	0.0751																																					koncern1*uttag1
319	koncern1*uttag1	None	3	Vettris	2	0.03887	0.07034	1477	0.55	0.5807	Sidak	1																																					koncern1*uttag1
31	koncern1*uttag1	Anicura	3	Districts vet	3	0.1479	0.04477	1477	3.3	0.001	Sidak	0.2902																																					koncern1*uttag1
38	koncern1*uttag1	Anicura	3	Evidensia	3	0.02923	0.04227	1477	0.69	0.4893	Sidak	1																																					koncern1*uttag1
43	koncern1*uttag1	Anicura	3	None	3	0.2596	0.038	1477	6.83	<.0001	Sidak	<.0001																																					koncern1*uttag1
48	koncern1*uttag1	Anicura	3	Vettris	3	0.2845	0.07704	1477	3.69	0.0002	Sidak	0.0777																																					koncern1*uttag1
148	koncern1*uttag1	Districts vet	3	Evidensia	3	-0.1187	0.03687	1477	-3.22	0.0013	Sidak	0.3696																																					koncern1*uttag1
153	koncern1*uttag1	Districts vet	3	None	3	0.1117	0.03188	1477	3.5	0.0005	Sidak	0.1536																																					koncern1*uttag1
158	koncern1*uttag1	Districts vet	3	Vettris	3	0.1366	0.07422	1477	1.84	0.066	Sidak	1																																					koncern1*uttag1
265	koncern1*uttag1	Evidensia	3	None	3	0.2303	0.02827	1477	8.15	<.0001	Sidak	<.0001																																					koncern1*uttag1
270	koncern1*uttag1	Evidensia	3	Vettris	3	0.2552	0.07274	1477	3.51	0.0005	Sidak	0.1501																																					koncern1*uttag1
320	koncern1*uttag1	None	3	Vettris	3	0.02489	0.07034	1477	0.35	0.7235	Sidak	1																																					koncern1*uttag1
27	koncern1*uttag1	Anicura	3	Anicura	4	0.02953	0.008145	1477	3.63	0.0003	Sidak	0.0995																																					koncern1*uttag1
32	koncern1*uttag1	Anicura	3	Districts vet	4	0.1937	0.04477	1477	4.33	<.0001	Sidak	0.0056																																					koncern1*uttag1
39	koncern1*uttag1	Anicura	3	Evidensia	4	0.07262	0.04227	1477	1.72	0.086	Sidak	1																																					koncern1*uttag1
44	koncern1*uttag1	Anicura	3	None	4	0.3008	0.038	1477	7.91	<.0001	Sidak	<.0001																																					koncern1*uttag1
49	koncern1*uttag1	Anicura	3	Vettris	4	0.3257	0.07704	1477	4.23	<.0001	Sidak	0.0087																																					koncern1*uttag1
142	koncern1*uttag1	Districts vet	3	Districts vet	4	0.04584	0.006045	1477	7.58	<.0001	Sidak	<.0001																																					koncern1*uttag1
149	koncern1*uttag1	Districts vet	3	Evidensia	4	-0.07529	0.03687	1477	-2.04	0.0413	Sidak	1																																					koncern1*uttag1
154	koncern1*uttag1	Districts vet	3	None	4	0.1528	0.03188	1477	4.79	<.0001	Sidak	0.0006																																					koncern1*uttag1
159	koncern1*uttag1	Districts vet	3	Vettris	4	0.1778	0.07422	1477	2.4	0.0167	Sidak	0.9973																																					koncern1*uttag1
261	koncern1*uttag1	Evidensia	3	Evidensia	4	0.04339	0.005803	1477	7.48	<.0001	Sidak	<.0001																																					koncern1*uttag1
266	koncern1*uttag1	Evidensia	3	None	4	0.2715	0.02827	1477	9.61	<.0001	Sidak	<.0001																																					koncern1*uttag1
271	koncern1*uttag1	Evidensia	3	Vettris	4	0.2965	0.07274	1477	4.08	<.0001	Sidak	0.0168																																					koncern1*uttag1
316	koncern1*uttag1	None	3	None	4	0.04119	0.003456	1477	11.92	<.0001	Sidak	<.0001																																					koncern1*uttag1
321	koncern1*uttag1	None	3	Vettris	4	0.06616	0.07034	1477	0.94	0.3471	Sidak	1																																					koncern1*uttag1
346	koncern1*uttag1	Vettris	3	Vettris	4	0.04127	0.01447	1477	2.85	0.0044	Sidak	0.7871																																					koncern1*uttag1
28	koncern1*uttag1	Anicura	3	Anicura	5	-0.00668	0.008118	1477	-0.82	0.411	Sidak	1																																					koncern1*uttag1
33	koncern1*uttag1	Anicura	3	Districts vet	5	0.1687	0.04478	1477	3.77	0.0002	Sidak	0.0586																																					koncern1*uttag1
35	koncern1*uttag1	Anicura	3	Dyrenes venn	5	-0.529	0.09291	1477	-5.69	<.0001	Sidak	<.0001																																					koncern1*uttag1
40	koncern1*uttag1	Anicura	3	Evidensia	5	0.005034	0.0422	1477	0.12	0.9051	Sidak	1																																					koncern1*uttag1
45	koncern1*uttag1	Anicura	3	None	5	0.2664	0.03799	1477	7.01	<.0001	Sidak	<.0001																																					koncern1*uttag1
50	koncern1*uttag1	Anicura	3	Vettris	5	0.3024	0.07704	1477	3.92	<.0001	Sidak	0.0313																																					koncern1*uttag1
143	koncern1*uttag1	Districts vet	3	Districts vet	5	0.02078	0.00618	1477	3.36	0.0008	Sidak	0.2426																																					koncern1*uttag1
145	koncern1*uttag1	Districts vet	3	Dyrenes venn	5	-0.6769	0.09058	1477	-7.47	<.0001	Sidak	<.0001		ods html;																																			koncern1*uttag1
150	koncern1*uttag1	Districts vet	3	Evidensia	5	-0.1429	0.03679	1477	-3.88	0.0001	Sidak	0.0371		ods output LSMeans=lsmean;																																			koncern1*uttag1
155	koncern1*uttag1	Districts vet	3	None	5	0.1185	0.03187	1477	3.72	0.0002	Sidak	0.0702		ods output Diffs=diffs;																																			koncern1*uttag1
160	koncern1*uttag1	Districts vet	3	Vettris	5	0.1545	0.07422	1477	2.08	0.0376	Sidak	1		ods output Tests3=tests;																																			koncern1*uttag1
262	koncern1*uttag1	Evidensia	3	Evidensia	5	-0.0242	0.005641	1477	-4.29	<.0001	Sidak	0.0067		ods output ConvergenceStatus=Conv;																																			koncern1*uttag1
267	koncern1*uttag1	Evidensia	3	None	5	0.2372	0.02825	1477	8.4	<.0001	Sidak	<.0001		ods output FitStatistics=Fit;																																			koncern1*uttag1
272	koncern1*uttag1	Evidensia	3	Vettris	5	0.2732	0.07274	1477	3.76	0.0002	Sidak	0.0611		ods output ModelInfo=ModInf;																																			koncern1*uttag1
317	koncern1*uttag1	None	3	None	5	0.006871	0.003432	1477	2	0.0455	Sidak	1		ods output NObs=N;																																			koncern1*uttag1
322	koncern1*uttag1	None	3	Vettris	5	0.04282	0.07034	1477	0.61	0.5428	Sidak	1																																					koncern1*uttag1
347	koncern1*uttag1	Vettris	3	Vettris	5	0.01793	0.01447	1477	1.24	0.2154	Sidak	1		/* 240510	dv ev-no	inga omföringar	2 kliniker i norge PLMVAR 7(3)- PLM KÖRD FINAL240714KÖRDHELT*/																																koncern1*uttag1
29	koncern1*uttag1	Anicura	3	Anicura	6	-0.09229	0.008187	1477	-11.27	<.0001	Sidak	<.0001		proc mixed data=small;																																			koncern1*uttag1
34	koncern1*uttag1	Anicura	3	Districts vet	6	0.1302	0.04478	1477	2.91	0.0037	Sidak	0.7273		where uttag2 ne 1 and (country='SE' or country='NO') and tx='kastration-hingst';																																			koncern1*uttag1
36	koncern1*uttag1	Anicura	3	Dyrenes venn	6	-0.6162	0.0932	1477	-6.61	<.0001	Sidak	<.0001		class koncern1 uttag1 clinicid jour workdhkat jourKat djs1 lan k country;																																			koncern1*uttag1
41	koncern1*uttag1	Anicura	3	Evidensia	6	-0.06356	0.0422	1477	-1.51	0.1322	Sidak	1		model logpricek= koncern1 uttag1 koncern1*uttag1 /*workdhkat 0.92 2*/ /*jourKat 0.26 3*/ djs1 /*country 0.99 1*/ /s residual;																																			koncern1*uttag1
46	koncern1*uttag1	Anicura	3	None	6	0.2169	0.03799	1477	5.71	<.0001	Sidak	<.0001		random clinicid(lan) ;																																			koncern1*uttag1
51	koncern1*uttag1	Anicura	3	Vettris	6	0.2604	0.07704	1477	3.38	0.0007	Sidak	0.2294		store castration_stallion;																																			koncern1*uttag1
144	koncern1*uttag1	Districts vet	3	Districts vet	6	-0.01768	0.00618	1477	-2.86	0.0043	Sidak	0.7775		lsmeans koncern1*uttag1 djs1/pdiff adjust=sidak;																																			koncern1*uttag1
146	koncern1*uttag1	Districts vet	3	Dyrenes venn	6	-0.7641	0.09088	1477	-8.41	<.0001	Sidak	<.0001		run;ods html close;																																			koncern1*uttag1
151	koncern1*uttag1	Districts vet	3	Evidensia	6	-0.2115	0.03679	1477	-5.75	<.0001	Sidak	<.0001																																					koncern1*uttag1
156	koncern1*uttag1	Districts vet	3	None	6	0.06901	0.03187	1477	2.17	0.0305	Sidak	1																																					koncern1*uttag1
161	koncern1*uttag1	Districts vet	3	Vettris	6	0.1125	0.07422	1477	1.52	0.1296	Sidak	1																																					koncern1*uttag1
263	koncern1*uttag1	Evidensia	3	Evidensia	6	-0.09279	0.005662	1477	-16.39	<.0001	Sidak	<.0001																																					koncern1*uttag1
268	koncern1*uttag1	Evidensia	3	None	6	0.1877	0.02825	1477	6.64	<.0001	Sidak	<.0001																																					koncern1*uttag1
273	koncern1*uttag1	Evidensia	3	Vettris	6	0.2312	0.07274	1477	3.18	0.0015	Sidak	0.4115																																					koncern1*uttag1
318	koncern1*uttag1	None	3	None	6	-0.04265	0.003442	1477	-12.39	<.0001	Sidak	<.0001																																					koncern1*uttag1
323	koncern1*uttag1	None	3	Vettris	6	0.000882	0.07034	1477	0.01	0.99	Sidak	1																																					koncern1*uttag1
348	koncern1*uttag1	Vettris	3	Vettris	6	-0.02401	0.01447	1477	-1.66	0.0972	Sidak	1																																					koncern1*uttag1
54	koncern1*uttag1	Anicura	4	Districts vet	2	0.144	0.04475	1477	3.22	0.0013	Sidak	0.371																																					koncern1*uttag1
61	koncern1*uttag1	Anicura	4	Evidensia	2	-0.00823	0.04227	1477	-0.19	0.8456	Sidak	1																																					koncern1*uttag1
66	koncern1*uttag1	Anicura	4	None	2	0.2341	0.038	1477	6.16	<.0001	Sidak	<.0001																																					koncern1*uttag1
71	koncern1*uttag1	Anicura	4	Vettris	2	0.2689	0.07704	1477	3.49	0.0005	Sidak	0.16																																					koncern1*uttag1
166	koncern1*uttag1	Districts vet	4	Evidensia	2	-0.1724	0.03686	1477	-4.68	<.0001	Sidak	0.0011																																					koncern1*uttag1
171	koncern1*uttag1	Districts vet	4	None	2	0.06985	0.03188	1477	2.19	0.0286	Sidak	1																																					koncern1*uttag1
176	koncern1*uttag1	Districts vet	4	Vettris	2	0.1047	0.07422	1477	1.41	0.1586	Sidak	1																																					koncern1*uttag1
276	koncern1*uttag1	Evidensia	4	None	2	0.191	0.02827	1477	6.75	<.0001	Sidak	<.0001																																					koncern1*uttag1
281	koncern1*uttag1	Evidensia	4	Vettris	2	0.2258	0.07274	1477	3.1	0.0019	Sidak	0.4946																																					koncern1*uttag1
326	koncern1*uttag1	None	4	Vettris	2	-0.00232	0.07034	1477	-0.03	0.9736	Sidak	1																																					koncern1*uttag1
55	koncern1*uttag1	Anicura	4	Districts vet	3	0.1184	0.04477	1477	2.64	0.0083	Sidak	0.9459																																					koncern1*uttag1
62	koncern1*uttag1	Anicura	4	Evidensia	3	-0.0003	0.04227	1477	-0.01	0.9944	Sidak	1																																					koncern1*uttag1
67	koncern1*uttag1	Anicura	4	None	3	0.23	0.038	1477	6.05	<.0001	Sidak	<.0001																																					koncern1*uttag1
72	koncern1*uttag1	Anicura	4	Vettris	3	0.2549	0.07704	1477	3.31	0.001	Sidak	0.2859																																					koncern1*uttag1
167	koncern1*uttag1	Districts vet	4	Evidensia	3	-0.1645	0.03687	1477	-4.46	<.0001	Sidak	0.0031																																					koncern1*uttag1
172	koncern1*uttag1	Districts vet	4	None	3	0.06582	0.03188	1477	2.06	0.0391	Sidak	1																																					koncern1*uttag1
177	koncern1*uttag1	Districts vet	4	Vettris	3	0.09072	0.07422	1477	1.22	0.2218	Sidak	1																																					koncern1*uttag1
277	koncern1*uttag1	Evidensia	4	None	3	0.1869	0.02827	1477	6.61	<.0001	Sidak	<.0001																																					koncern1*uttag1
282	koncern1*uttag1	Evidensia	4	Vettris	3	0.2118	0.07274	1477	2.91	0.0036	Sidak	0.722																																					koncern1*uttag1
327	koncern1*uttag1	None	4	Vettris	3	-0.0163	0.07034	1477	-0.23	0.8168	Sidak	1																																					koncern1*uttag1
56	koncern1*uttag1	Anicura	4	Districts vet	4	0.1642	0.04477	1477	3.67	0.0003	Sidak	0.085																																					koncern1*uttag1
63	koncern1*uttag1	Anicura	4	Evidensia	4	0.04309	0.04227	1477	1.02	0.3082	Sidak	1																																					koncern1*uttag1
68	koncern1*uttag1	Anicura	4	None	4	0.2712	0.038	1477	7.14	<.0001	Sidak	<.0001																																					koncern1*uttag1
73	koncern1*uttag1	Anicura	4	Vettris	4	0.2962	0.07704	1477	3.84	0.0001	Sidak	0.0432																																					koncern1*uttag1
168	koncern1*uttag1	Districts vet	4	Evidensia	4	-0.1211	0.03687	1477	-3.29	0.001	Sidak	0.3067																																					koncern1*uttag1
173	koncern1*uttag1	Districts vet	4	None	4	0.107	0.03188	1477	3.36	0.0008	Sidak	0.2473																																					koncern1*uttag1
178	koncern1*uttag1	Districts vet	4	Vettris	4	0.132	0.07422	1477	1.78	0.0755	Sidak	1																																					koncern1*uttag1
278	koncern1*uttag1	Evidensia	4	None	4	0.2281	0.02827	1477	8.07	<.0001	Sidak	<.0001																																					koncern1*uttag1
283	koncern1*uttag1	Evidensia	4	Vettris	4	0.2531	0.07274	1477	3.48	0.0005	Sidak	0.1658																																					koncern1*uttag1
328	koncern1*uttag1	None	4	Vettris	4	0.02497	0.07034	1477	0.35	0.7227	Sidak	1																																					koncern1*uttag1
52	koncern1*uttag1	Anicura	4	Anicura	5	-0.0362	0.007969	1477	-4.54	<.0001	Sidak	0.0021																																					koncern1*uttag1
57	koncern1*uttag1	Anicura	4	Districts vet	5	0.1392	0.04479	1477	3.11	0.0019	Sidak	0.4915																																					koncern1*uttag1
59	koncern1*uttag1	Anicura	4	Dyrenes venn	5	-0.5586	0.09291	1477	-6.01	<.0001	Sidak	<.0001																																					koncern1*uttag1
64	koncern1*uttag1	Anicura	4	Evidensia	5	-0.02449	0.0422	1477	-0.58	0.5618	Sidak	1																																					koncern1*uttag1
69	koncern1*uttag1	Anicura	4	None	5	0.2369	0.03799	1477	6.24	<.0001	Sidak	<.0001																																					koncern1*uttag1
74	koncern1*uttag1	Anicura	4	Vettris	5	0.2729	0.07704	1477	3.54	0.0004	Sidak	0.1341																																					koncern1*uttag1
162	koncern1*uttag1	Districts vet	4	Districts vet	5	-0.02505	0.00618	1477	-4.05	<.0001	Sidak	0.0184																																					koncern1*uttag1
164	koncern1*uttag1	Districts vet	4	Dyrenes venn	5	-0.7228	0.09058	1477	-7.98	<.0001	Sidak	<.0001																																					koncern1*uttag1
169	koncern1*uttag1	Districts vet	4	Evidensia	5	-0.1887	0.03679	1477	-5.13	<.0001	Sidak	0.0001																																					koncern1*uttag1
174	koncern1*uttag1	Districts vet	4	None	5	0.07269	0.03187	1477	2.28	0.0227	Sidak	0.9997																																					koncern1*uttag1
179	koncern1*uttag1	Districts vet	4	Vettris	5	0.1086	0.07422	1477	1.46	0.1434	Sidak	1																																					koncern1*uttag1
274	koncern1*uttag1	Evidensia	4	Evidensia	5	-0.06758	0.005668	1477	-11.92	<.0001	Sidak	<.0001																																					koncern1*uttag1
279	koncern1*uttag1	Evidensia	4	None	5	0.1938	0.02826	1477	6.86	<.0001	Sidak	<.0001																																					koncern1*uttag1
284	koncern1*uttag1	Evidensia	4	Vettris	5	0.2298	0.07274	1477	3.16	0.0016	Sidak	0.4331																																					koncern1*uttag1
324	koncern1*uttag1	None	4	None	5	-0.03432	0.003421	1477	-10.03	<.0001	Sidak	<.0001																																					koncern1*uttag1
329	koncern1*uttag1	None	4	Vettris	5	0.001632	0.07034	1477	0.02	0.9815	Sidak	1																																					koncern1*uttag1
349	koncern1*uttag1	Vettris	4	Vettris	5	-0.02334	0.01447	1477	-1.61	0.1069	Sidak	1																																					koncern1*uttag1
53	koncern1*uttag1	Anicura	4	Anicura	6	-0.1218	0.008035	1477	-15.16	<.0001	Sidak	<.0001																																					koncern1*uttag1
58	koncern1*uttag1	Anicura	4	Districts vet	6	0.1007	0.04479	1477	2.25	0.0247	Sidak	0.9998																																					koncern1*uttag1
60	koncern1*uttag1	Anicura	4	Dyrenes venn	6	-0.6458	0.0932	1477	-6.93	<.0001	Sidak	<.0001																																					koncern1*uttag1
65	koncern1*uttag1	Anicura	4	Evidensia	6	-0.09309	0.0422	1477	-2.21	0.0276	Sidak	0.9999																																					koncern1*uttag1
70	koncern1*uttag1	Anicura	4	None	6	0.1874	0.03799	1477	4.93	<.0001	Sidak	0.0003																																					koncern1*uttag1
75	koncern1*uttag1	Anicura	4	Vettris	6	0.2309	0.07704	1477	3	0.0028	Sidak	0.6222																																					koncern1*uttag1
163	koncern1*uttag1	Districts vet	4	Districts vet	6	-0.06352	0.00618	1477	-10.28	<.0001	Sidak	<.0001																																					koncern1*uttag1
165	koncern1*uttag1	Districts vet	4	Dyrenes venn	6	-0.81	0.09088	1477	-8.91	<.0001	Sidak	<.0001																																					koncern1*uttag1
170	koncern1*uttag1	Districts vet	4	Evidensia	6	-0.2573	0.03679	1477	-6.99	<.0001	Sidak	<.0001																																					koncern1*uttag1
175	koncern1*uttag1	Districts vet	4	None	6	0.02317	0.03187	1477	0.73	0.4672	Sidak	1																																					koncern1*uttag1
180	koncern1*uttag1	Districts vet	4	Vettris	6	0.06671	0.07422	1477	0.9	0.3689	Sidak	1																																					koncern1*uttag1
275	koncern1*uttag1	Evidensia	4	Evidensia	6	-0.1362	0.00569	1477	-23.93	<.0001	Sidak	<.0001																																					koncern1*uttag1
280	koncern1*uttag1	Evidensia	4	None	6	0.1443	0.02825	1477	5.11	<.0001	Sidak	0.0001																																					koncern1*uttag1
285	koncern1*uttag1	Evidensia	4	Vettris	6	0.1878	0.07274	1477	2.58	0.0099	Sidak	0.9697																																					koncern1*uttag1
325	koncern1*uttag1	None	4	None	6	-0.08384	0.003431	1477	-24.44	<.0001	Sidak	<.0001																																					koncern1*uttag1
330	koncern1*uttag1	None	4	Vettris	6	-0.04031	0.07034	1477	-0.57	0.5667	Sidak	1																																					koncern1*uttag1
350	koncern1*uttag1	Vettris	4	Vettris	6	-0.06528	0.01447	1477	-4.51	<.0001	Sidak	0.0024																																					koncern1*uttag1
77	koncern1*uttag1	Anicura	5	Districts vet	2	0.1802	0.04474	1477	4.03	<.0001	Sidak	0.0205																																					koncern1*uttag1
84	koncern1*uttag1	Anicura	5	Evidensia	2	0.02797	0.04225	1477	0.66	0.5081	Sidak	1																																					koncern1*uttag1
89	koncern1*uttag1	Anicura	5	None	2	0.2703	0.03799	1477	7.11	<.0001	Sidak	<.0001																																					koncern1*uttag1
94	koncern1*uttag1	Anicura	5	Vettris	2	0.3051	0.07703	1477	3.96	<.0001	Sidak	0.0271																																					koncern1*uttag1
184	koncern1*uttag1	Districts vet	5	Evidensia	2	-0.1474	0.03688	1477	-4	<.0001	Sidak	0.0234																																					koncern1*uttag1
189	koncern1*uttag1	Districts vet	5	None	2	0.09491	0.03191	1477	2.97	0.003	Sidak	0.6499																																					koncern1*uttag1
194	koncern1*uttag1	Districts vet	5	Vettris	2	0.1297	0.07423	1477	1.75	0.0807	Sidak	1																																					koncern1*uttag1
217	koncern1*uttag1	Dyrenes venn	5	Evidensia	2	0.5503	0.08937	1477	6.16	<.0001	Sidak	<.0001																																					koncern1*uttag1
222	koncern1*uttag1	Dyrenes venn	5	None	2	0.7926	0.08744	1477	9.07	<.0001	Sidak	<.0001																																					koncern1*uttag1
227	koncern1*uttag1	Dyrenes venn	5	Vettris	2	0.8275	0.1102	1477	7.51	<.0001	Sidak	<.0001																																					koncern1*uttag1
287	koncern1*uttag1	Evidensia	5	None	2	0.2586	0.02817	1477	9.18	<.0001	Sidak	<.0001																																					koncern1*uttag1
292	koncern1*uttag1	Evidensia	5	Vettris	2	0.2934	0.0727	1477	4.04	<.0001	Sidak	0.0199																																					koncern1*uttag1
332	koncern1*uttag1	None	5	Vettris	2	0.032	0.07034	1477	0.45	0.6492	Sidak	1																																					koncern1*uttag1
78	koncern1*uttag1	Anicura	5	Districts vet	3	0.1546	0.04475	1477	3.45	0.0006	Sidak	0.1808																																					koncern1*uttag1
85	koncern1*uttag1	Anicura	5	Evidensia	3	0.03591	0.04225	1477	0.85	0.3956	Sidak	1																																					koncern1*uttag1
90	koncern1*uttag1	Anicura	5	None	3	0.2662	0.03798	1477	7.01	<.0001	Sidak	<.0001																																					koncern1*uttag1
95	koncern1*uttag1	Anicura	5	Vettris	3	0.2911	0.07703	1477	3.78	0.0002	Sidak	0.0558																																					koncern1*uttag1
185	koncern1*uttag1	Districts vet	5	Evidensia	3	-0.1395	0.03689	1477	-3.78	0.0002	Sidak	0.0555																																					koncern1*uttag1
190	koncern1*uttag1	Districts vet	5	None	3	0.09088	0.03191	1477	2.85	0.0045	Sidak	0.7916																																					koncern1*uttag1
195	koncern1*uttag1	Districts vet	5	Vettris	3	0.1158	0.07423	1477	1.56	0.119	Sidak	1																																					koncern1*uttag1
218	koncern1*uttag1	Dyrenes venn	5	Evidensia	3	0.5583	0.08937	1477	6.25	<.0001	Sidak	<.0001																																					koncern1*uttag1
223	koncern1*uttag1	Dyrenes venn	5	None	3	0.7886	0.08743	1477	9.02	<.0001	Sidak	<.0001																																					koncern1*uttag1
228	koncern1*uttag1	Dyrenes venn	5	Vettris	3	0.8135	0.1102	1477	7.38	<.0001	Sidak	<.0001																																					koncern1*uttag1
288	koncern1*uttag1	Evidensia	5	None	3	0.2545	0.02817	1477	9.04	<.0001	Sidak	<.0001																																					koncern1*uttag1
293	koncern1*uttag1	Evidensia	5	Vettris	3	0.2794	0.0727	1477	3.84	0.0001	Sidak	0.0434																																					koncern1*uttag1
333	koncern1*uttag1	None	5	Vettris	3	0.01802	0.07034	1477	0.26	0.7978	Sidak	1																																					koncern1*uttag1
79	koncern1*uttag1	Anicura	5	Districts vet	4	0.2004	0.04475	1477	4.48	<.0001	Sidak	0.0028																																					koncern1*uttag1
86	koncern1*uttag1	Anicura	5	Evidensia	4	0.07929	0.04226	1477	1.88	0.0608	Sidak	1																																					koncern1*uttag1
91	koncern1*uttag1	Anicura	5	None	4	0.3074	0.03799	1477	8.09	<.0001	Sidak	<.0001																																					koncern1*uttag1
96	koncern1*uttag1	Anicura	5	Vettris	4	0.3324	0.07703	1477	4.31	<.0001	Sidak	0.006																																					koncern1*uttag1
186	koncern1*uttag1	Districts vet	5	Evidensia	4	-0.09607	0.03689	1477	-2.6	0.0093	Sidak	0.9624																																					koncern1*uttag1
191	koncern1*uttag1	Districts vet	5	None	4	0.1321	0.03191	1477	4.14	<.0001	Sidak	0.0128																																					koncern1*uttag1
196	koncern1*uttag1	Districts vet	5	Vettris	4	0.157	0.07423	1477	2.12	0.0345	Sidak	1																																					koncern1*uttag1
219	koncern1*uttag1	Dyrenes venn	5	Evidensia	4	0.6016	0.08937	1477	6.73	<.0001	Sidak	<.0001																																					koncern1*uttag1
224	koncern1*uttag1	Dyrenes venn	5	None	4	0.8298	0.08743	1477	9.49	<.0001	Sidak	<.0001																																					koncern1*uttag1
229	koncern1*uttag1	Dyrenes venn	5	Vettris	4	0.8547	0.1102	1477	7.76	<.0001	Sidak	<.0001																																					koncern1*uttag1
289	koncern1*uttag1	Evidensia	5	None	4	0.2957	0.02817	1477	10.5	<.0001	Sidak	<.0001																																					koncern1*uttag1
294	koncern1*uttag1	Evidensia	5	Vettris	4	0.3207	0.0727	1477	4.41	<.0001	Sidak	0.0039																																					koncern1*uttag1
334	koncern1*uttag1	None	5	Vettris	4	0.05929	0.07034	1477	0.84	0.3994	Sidak	1																																					koncern1*uttag1
80	koncern1*uttag1	Anicura	5	Districts vet	5	0.1754	0.04477	1477	3.92	<.0001	Sidak	0.0324																																					koncern1*uttag1
82	koncern1*uttag1	Anicura	5	Dyrenes venn	5	-0.5223	0.0929	1477	-5.62	<.0001	Sidak	<.0001																																					koncern1*uttag1
87	koncern1*uttag1	Anicura	5	Evidensia	5	0.01171	0.04219	1477	0.28	0.7814	Sidak	1																																					koncern1*uttag1
92	koncern1*uttag1	Anicura	5	None	5	0.2731	0.03798	1477	7.19	<.0001	Sidak	<.0001																																					koncern1*uttag1
97	koncern1*uttag1	Anicura	5	Vettris	5	0.3091	0.07703	1477	4.01	<.0001	Sidak	0.0219																																					koncern1*uttag1
182	koncern1*uttag1	Districts vet	5	Dyrenes venn	5	-0.6977	0.09059	1477	-7.7	<.0001	Sidak	<.0001																																					koncern1*uttag1
187	koncern1*uttag1	Districts vet	5	Evidensia	5	-0.1637	0.03681	1477	-4.45	<.0001	Sidak	0.0033																																					koncern1*uttag1
192	koncern1*uttag1	Districts vet	5	None	5	0.09775	0.0319	1477	3.06	0.0022	Sidak	0.5415																																					koncern1*uttag1
197	koncern1*uttag1	Districts vet	5	Vettris	5	0.1337	0.07423	1477	1.8	0.0719	Sidak	1																																					koncern1*uttag1
220	koncern1*uttag1	Dyrenes venn	5	Evidensia	5	0.5341	0.08934	1477	5.98	<.0001	Sidak	<.0001																																					koncern1*uttag1
225	koncern1*uttag1	Dyrenes venn	5	None	5	0.7955	0.08743	1477	9.1	<.0001	Sidak	<.0001																																					koncern1*uttag1
230	koncern1*uttag1	Dyrenes venn	5	Vettris	5	0.8314	0.1102	1477	7.55	<.0001	Sidak	<.0001																																					koncern1*uttag1
290	koncern1*uttag1	Evidensia	5	None	5	0.2614	0.02816	1477	9.28	<.0001	Sidak	<.0001																																					koncern1*uttag1
295	koncern1*uttag1	Evidensia	5	Vettris	5	0.2974	0.0727	1477	4.09	<.0001	Sidak	0.0158																																					koncern1*uttag1
335	koncern1*uttag1	None	5	Vettris	5	0.03595	0.07034	1477	0.51	0.6093	Sidak	1																																					koncern1*uttag1
76	koncern1*uttag1	Anicura	5	Anicura	6	-0.08562	0.007953	1477	-10.77	<.0001	Sidak	<.0001																																					koncern1*uttag1
81	koncern1*uttag1	Anicura	5	Districts vet	6	0.1369	0.04477	1477	3.06	0.0023	Sidak	0.5498																																					koncern1*uttag1
83	koncern1*uttag1	Anicura	5	Dyrenes venn	6	-0.6096	0.0932	1477	-6.54	<.0001	Sidak	<.0001																																					koncern1*uttag1
88	koncern1*uttag1	Anicura	5	Evidensia	6	-0.05689	0.04219	1477	-1.35	0.1777	Sidak	1																																					koncern1*uttag1
93	koncern1*uttag1	Anicura	5	None	6	0.2236	0.03797	1477	5.89	<.0001	Sidak	<.0001																																					koncern1*uttag1
98	koncern1*uttag1	Anicura	5	Vettris	6	0.2671	0.07703	1477	3.47	0.0005	Sidak	0.1728																																					koncern1*uttag1
181	koncern1*uttag1	Districts vet	5	Districts vet	6	-0.03847	0.006247	1477	-6.16	<.0001	Sidak	<.0001																																					koncern1*uttag1
183	koncern1*uttag1	Districts vet	5	Dyrenes venn	6	-0.7849	0.09089	1477	-8.64	<.0001	Sidak	<.0001																																					koncern1*uttag1
188	koncern1*uttag1	Districts vet	5	Evidensia	6	-0.2322	0.03681	1477	-6.31	<.0001	Sidak	<.0001																																					koncern1*uttag1
193	koncern1*uttag1	Districts vet	5	None	6	0.04823	0.03189	1477	1.51	0.1307	Sidak	1																																					koncern1*uttag1
198	koncern1*uttag1	Districts vet	5	Vettris	6	0.09176	0.07423	1477	1.24	0.2166	Sidak	1																																					koncern1*uttag1
216	koncern1*uttag1	Dyrenes venn	5	Dyrenes venn	6	-0.08722	0.01957	1477	-4.46	<.0001	Sidak	0.0031																																					koncern1*uttag1
221	koncern1*uttag1	Dyrenes venn	5	Evidensia	6	0.4655	0.08934	1477	5.21	<.0001	Sidak	<.0001																																					koncern1*uttag1
226	koncern1*uttag1	Dyrenes venn	5	None	6	0.7459	0.08743	1477	8.53	<.0001	Sidak	<.0001																																					koncern1*uttag1
231	koncern1*uttag1	Dyrenes venn	5	Vettris	6	0.7895	0.1102	1477	7.17	<.0001	Sidak	<.0001																																					koncern1*uttag1
286	koncern1*uttag1	Evidensia	5	Evidensia	6	-0.0686	0.005162	1477	-13.29	<.0001	Sidak	<.0001																																					koncern1*uttag1
291	koncern1*uttag1	Evidensia	5	None	6	0.2119	0.02815	1477	7.53	<.0001	Sidak	<.0001																																					koncern1*uttag1
296	koncern1*uttag1	Evidensia	5	Vettris	6	0.2554	0.0727	1477	3.51	0.0005	Sidak	0.1479																																					koncern1*uttag1
331	koncern1*uttag1	None	5	None	6	-0.04952	0.003312	1477	-14.95	<.0001	Sidak	<.0001																																					koncern1*uttag1
336	koncern1*uttag1	None	5	Vettris	6	-0.00599	0.07034	1477	-0.09	0.9321	Sidak	1																																					koncern1*uttag1
351	koncern1*uttag1	Vettris	5	Vettris	6	-0.04194	0.01447	1477	-2.9	0.0038	Sidak	0.7369																																					koncern1*uttag1
99	koncern1*uttag1	Anicura	6	Districts vet	2	0.2658	0.0447	1477	5.95	<.0001	Sidak	<.0001																																					koncern1*uttag1
106	koncern1*uttag1	Anicura	6	Evidensia	2	0.1136	0.04221	1477	2.69	0.0072	Sidak	0.921																																					koncern1*uttag1
111	koncern1*uttag1	Anicura	6	None	2	0.3559	0.03794	1477	9.38	<.0001	Sidak	<.0001																																					koncern1*uttag1
116	koncern1*uttag1	Anicura	6	Vettris	2	0.3907	0.07701	1477	5.07	<.0001	Sidak	0.0002																																					koncern1*uttag1
201	koncern1*uttag1	Districts vet	6	Evidensia	2	-0.1089	0.03688	1477	-2.95	0.0032	Sidak	0.6746																																					koncern1*uttag1
206	koncern1*uttag1	Districts vet	6	None	2	0.1334	0.03191	1477	4.18	<.0001	Sidak	0.0108																																					koncern1*uttag1
211	koncern1*uttag1	Districts vet	6	Vettris	2	0.1682	0.07423	1477	2.27	0.0236	Sidak	0.9998																																					koncern1*uttag1
232	koncern1*uttag1	Dyrenes venn	6	Evidensia	2	0.6375	0.08967	1477	7.11	<.0001	Sidak	<.0001																																					koncern1*uttag1
237	koncern1*uttag1	Dyrenes venn	6	None	2	0.8798	0.08774	1477	10.03	<.0001	Sidak	<.0001																																					koncern1*uttag1
242	koncern1*uttag1	Dyrenes venn	6	Vettris	2	0.9147	0.1104	1477	8.28	<.0001	Sidak	<.0001																																					koncern1*uttag1
297	koncern1*uttag1	Evidensia	6	None	2	0.3272	0.02817	1477	11.61	<.0001	Sidak	<.0001																																					koncern1*uttag1
302	koncern1*uttag1	Evidensia	6	Vettris	2	0.362	0.0727	1477	4.98	<.0001	Sidak	0.0003																																					koncern1*uttag1
337	koncern1*uttag1	None	6	Vettris	2	0.08152	0.07033	1477	1.16	0.2466	Sidak	1																																					koncern1*uttag1
100	koncern1*uttag1	Anicura	6	Districts vet	3	0.2402	0.04472	1477	5.37	<.0001	Sidak	<.0001																																					koncern1*uttag1
107	koncern1*uttag1	Anicura	6	Evidensia	3	0.1215	0.04221	1477	2.88	0.0041	Sidak	0.7595																																					koncern1*uttag1
112	koncern1*uttag1	Anicura	6	None	3	0.3519	0.03794	1477	9.27	<.0001	Sidak	<.0001																																					koncern1*uttag1
117	koncern1*uttag1	Anicura	6	Vettris	3	0.3768	0.07701	1477	4.89	<.0001	Sidak	0.0004																																					koncern1*uttag1
202	koncern1*uttag1	Districts vet	6	Evidensia	3	-0.101	0.03689	1477	-2.74	0.0063	Sidak	0.8896																																					koncern1*uttag1
207	koncern1*uttag1	Districts vet	6	None	3	0.1293	0.03191	1477	4.05	<.0001	Sidak	0.0184																																					koncern1*uttag1
212	koncern1*uttag1	Districts vet	6	Vettris	3	0.1542	0.07423	1477	2.08	0.0379	Sidak	1																																					koncern1*uttag1
233	koncern1*uttag1	Dyrenes venn	6	Evidensia	3	0.6455	0.08967	1477	7.2	<.0001	Sidak	<.0001																																					koncern1*uttag1
238	koncern1*uttag1	Dyrenes venn	6	None	3	0.8758	0.08774	1477	9.98	<.0001	Sidak	<.0001																																					koncern1*uttag1
243	koncern1*uttag1	Dyrenes venn	6	Vettris	3	0.9007	0.1104	1477	8.16	<.0001	Sidak	<.0001																																					koncern1*uttag1
298	koncern1*uttag1	Evidensia	6	None	3	0.3231	0.02817	1477	11.47	<.0001	Sidak	<.0001																																					koncern1*uttag1
303	koncern1*uttag1	Evidensia	6	Vettris	3	0.348	0.0727	1477	4.79	<.0001	Sidak	0.0007																																					koncern1*uttag1
338	koncern1*uttag1	None	6	Vettris	3	0.06754	0.07033	1477	0.96	0.337	Sidak	1																																					koncern1*uttag1
101	koncern1*uttag1	Anicura	6	Districts vet	4	0.286	0.04472	1477	6.4	<.0001	Sidak	<.0001																																					koncern1*uttag1
108	koncern1*uttag1	Anicura	6	Evidensia	4	0.1649	0.04222	1477	3.91	<.0001	Sidak	0.0338																																					koncern1*uttag1
113	koncern1*uttag1	Anicura	6	None	4	0.393	0.03794	1477	10.36	<.0001	Sidak	<.0001																																					koncern1*uttag1
118	koncern1*uttag1	Anicura	6	Vettris	4	0.418	0.07701	1477	5.43	<.0001	Sidak	<.0001																																					koncern1*uttag1
203	koncern1*uttag1	Districts vet	6	Evidensia	4	-0.0576	0.03689	1477	-1.56	0.1186	Sidak	1																																					koncern1*uttag1
208	koncern1*uttag1	Districts vet	6	None	4	0.1705	0.03191	1477	5.34	<.0001	Sidak	<.0001																																					koncern1*uttag1
213	koncern1*uttag1	Districts vet	6	Vettris	4	0.1955	0.07423	1477	2.63	0.0085	Sidak	0.9505																																					koncern1*uttag1
234	koncern1*uttag1	Dyrenes venn	6	Evidensia	4	0.6889	0.08968	1477	7.68	<.0001	Sidak	<.0001																																					koncern1*uttag1
239	koncern1*uttag1	Dyrenes venn	6	None	4	0.917	0.08774	1477	10.45	<.0001	Sidak	<.0001																																					koncern1*uttag1
244	koncern1*uttag1	Dyrenes venn	6	Vettris	4	0.942	0.1104	1477	8.53	<.0001	Sidak	<.0001																																					koncern1*uttag1
299	koncern1*uttag1	Evidensia	6	None	4	0.3643	0.02817	1477	12.93	<.0001	Sidak	<.0001																																					koncern1*uttag1
304	koncern1*uttag1	Evidensia	6	Vettris	4	0.3893	0.0727	1477	5.35	<.0001	Sidak	<.0001																																					koncern1*uttag1
339	koncern1*uttag1	None	6	Vettris	4	0.1088	0.07033	1477	1.55	0.1221	Sidak	1																																					koncern1*uttag1
102	koncern1*uttag1	Anicura	6	Districts vet	5	0.261	0.04474	1477	5.83	<.0001	Sidak	<.0001																																					koncern1*uttag1
104	koncern1*uttag1	Anicura	6	Dyrenes venn	5	-0.4367	0.09289	1477	-4.7	<.0001	Sidak	0.001																																					koncern1*uttag1
109	koncern1*uttag1	Anicura	6	Evidensia	5	0.09733	0.04215	1477	2.31	0.0211	Sidak	0.9994																																					koncern1*uttag1
114	koncern1*uttag1	Anicura	6	None	5	0.3587	0.03793	1477	9.46	<.0001	Sidak	<.0001																																					koncern1*uttag1
119	koncern1*uttag1	Anicura	6	Vettris	5	0.3947	0.07701	1477	5.12	<.0001	Sidak	0.0001																																					koncern1*uttag1
199	koncern1*uttag1	Districts vet	6	Dyrenes venn	5	-0.6592	0.09059	1477	-7.28	<.0001	Sidak	<.0001																																					koncern1*uttag1
204	koncern1*uttag1	Districts vet	6	Evidensia	5	-0.1252	0.03681	1477	-3.4	0.0007	Sidak	0.2153																																					koncern1*uttag1
209	koncern1*uttag1	Districts vet	6	None	5	0.1362	0.0319	1477	4.27	<.0001	Sidak	0.0073																																					koncern1*uttag1
214	koncern1*uttag1	Districts vet	6	Vettris	5	0.1722	0.07423	1477	2.32	0.0205	Sidak	0.9993																																					koncern1*uttag1
235	koncern1*uttag1	Dyrenes venn	6	Evidensia	5	0.6213	0.08964	1477	6.93	<.0001	Sidak	<.0001																																					koncern1*uttag1
240	koncern1*uttag1	Dyrenes venn	6	None	5	0.8827	0.08774	1477	10.06	<.0001	Sidak	<.0001																																					koncern1*uttag1
245	koncern1*uttag1	Dyrenes venn	6	Vettris	5	0.9186	0.1104	1477	8.32	<.0001	Sidak	<.0001																																					koncern1*uttag1
300	koncern1*uttag1	Evidensia	6	None	5	0.33	0.02815	1477	11.72	<.0001	Sidak	<.0001																																					koncern1*uttag1
305	koncern1*uttag1	Evidensia	6	Vettris	5	0.3659	0.0727	1477	5.03	<.0001	Sidak	0.0002																																					koncern1*uttag1
340	koncern1*uttag1	None	6	Vettris	5	0.08547	0.07033	1477	1.22	0.2245	Sidak	1																																					koncern1*uttag1
103	koncern1*uttag1	Anicura	6	Districts vet	6	0.2225	0.04474	1477	4.97	<.0001	Sidak	0.0003																																					koncern1*uttag1
105	koncern1*uttag1	Anicura	6	Dyrenes venn	6	-0.5239	0.09318	1477	-5.62	<.0001	Sidak	<.0001																																					koncern1*uttag1
110	koncern1*uttag1	Anicura	6	Evidensia	6	0.02873	0.04215	1477	0.68	0.4956	Sidak	1																																					koncern1*uttag1
115	koncern1*uttag1	Anicura	6	None	6	0.3092	0.03793	1477	8.15	<.0001	Sidak	<.0001																																					koncern1*uttag1
120	koncern1*uttag1	Anicura	6	Vettris	6	0.3527	0.07701	1477	4.58	<.0001	Sidak	0.0018																																					koncern1*uttag1
200	koncern1*uttag1	Districts vet	6	Dyrenes venn	6	-0.7465	0.09089	1477	-8.21	<.0001	Sidak	<.0001																																					koncern1*uttag1
205	koncern1*uttag1	Districts vet	6	Evidensia	6	-0.1938	0.03681	1477	-5.26	<.0001	Sidak	<.0001																																					koncern1*uttag1
210	koncern1*uttag1	Districts vet	6	None	6	0.08669	0.03189	1477	2.72	0.0066	Sidak	0.9034																																					koncern1*uttag1
215	koncern1*uttag1	Districts vet	6	Vettris	6	0.1302	0.07423	1477	1.75	0.0796	Sidak	1																																					koncern1*uttag1
236	koncern1*uttag1	Dyrenes venn	6	Evidensia	6	0.5527	0.08964	1477	6.17	<.0001	Sidak	<.0001																																					koncern1*uttag1
241	koncern1*uttag1	Dyrenes venn	6	None	6	0.8332	0.08774	1477	9.5	<.0001	Sidak	<.0001																																					koncern1*uttag1
246	koncern1*uttag1	Dyrenes venn	6	Vettris	6	0.8767	0.1104	1477	7.94	<.0001	Sidak	<.0001																																					koncern1*uttag1
301	koncern1*uttag1	Evidensia	6	None	6	0.2805	0.02815	1477	9.96	<.0001	Sidak	<.0001																																					koncern1*uttag1
306	koncern1*uttag1	Evidensia	6	Vettris	6	0.324	0.0727	1477	4.46	<.0001	Sidak	0.0031																																					koncern1*uttag1
341	koncern1*uttag1	None	6	Vettris	6	0.04353	0.07033	1477	0.62	0.5361	Sidak	1																																					koncern1*uttag1
																																																	koncern1*uttag1
																																																	koncern1*uttag1
																																																	koncern1*uttag1
																																																	koncern1*uttag1
																																																	koncern1*uttag1
																																																	koncern1*uttag1
																																																	koncern1*uttag1
																																																	koncern1*uttag1
																																																	koncern1*uttag1
																																																	koncern1*uttag1
																																																	koncern1*uttag1
																																																	koncern1*uttag1
																																																	koncern1*uttag1
																																																	koncern1*uttag1
																																																	koncern1*uttag1
																																																	koncern1*uttag1
																																																	koncern1*uttag1
																																																	koncern1*uttag1
																																																	koncern1*uttag1
																																																	koncern1*uttag1
																																																	koncern1*uttag1
																																																	koncern1*uttag1
																																																	koncern1*uttag1
																																																	koncern1*uttag1
																																																	koncern1*uttag1
																																																	koncern1*uttag1
																																																	koncern1*uttag1
																																																	koncern1*uttag1
																																																	koncern1*uttag1
																																																	koncern1*uttag1
																																																	koncern1*uttag1
																																																	koncern1*uttag1
																																																	koncern1*uttag1
																																																	koncern1*uttag1
																																																	koncern1*uttag1
																																																	koncern1*uttag1
	ods html;																																																koncern1*uttag1
	ods output LSMeans=lsmean;																																																koncern1*uttag1
	ods output Diffs=diffs;																																																koncern1*uttag1
	ods output Tests3=tests;																																																koncern1*uttag1
	ods output ConvergenceStatus=Conv;																																																koncern1*uttag1
	ods output FitStatistics=Fit;																																																koncern1*uttag1
	ods output ModelInfo=ModInf;																																																koncern1*uttag1
	ods output NObs=N;																																																koncern1*uttag1
																																																	koncern1*uttag1
	/* 240510	dv ev-no	inga omföringar	2 kliniker i norge PLMVAR 7(3)- PLM KÖRD FINAL240714KÖRDHELT LSMNONEST workdhkat och country*/																																													koncern1*uttag1
	proc mixed data=small;																																																koncern1*uttag1
	where uttag2 ne 1 and (country='SE' or country='NO') and tx='ducat-kattsnuva';																																																koncern1*uttag1
	class koncern1 uttag1 clinicid jour workdhkat jourKat djs1 lan k country;																																																koncern1*uttag1
	model logpricek= koncern1 uttag1 koncern1*uttag1 /*workdhkatnonest*/ /*jourKat 0.82*/ /*djs1 0.86 1*/ /*country nonest*/ /s residual;																																																koncern1*uttag1
	random clinicid(lan) ;																																																koncern1*uttag1
	store vacc_ducat;																																																koncern1*uttag1
	lsmeans koncern1*uttag1 /*workdhkat country *//pdiff adjust=sidak;																																																koncern1*uttag1
	run;ods html close;																																																koncern1*uttag1
																																																	koncern1*uttag1
																																																	koncern1*uttag1
																																																	koncern1*uttag1
																																																	koncern1*uttag1
																																																	koncern1*uttag1
																																																	koncern1*uttag1
																																																	koncern1*uttag1
																																																	koncern1*uttag1
																																																	koncern1*uttag1
																																																	koncern1*uttag1
																																																	koncern1*uttag1
																																																	koncern1*uttag1
																																																	koncern1*uttag1
																																																	koncern1*uttag1
																																																	koncern1*uttag1
																																																	koncern1*uttag1
																																																	koncern1*uttag1
																																																	koncern1*uttag1
																																																	koncern1*uttag1
																																																	koncern1*uttag1
																																																	koncern1*uttag1
																																																	koncern1*uttag1
																																																	koncern1*uttag1
																																																	koncern1*uttag1
																																																	koncern1*uttag1
																																																	koncern1*uttag1
																																																	koncern1*uttag1
																																																	koncern1*uttag1
																																																	koncern1*uttag1
																																																	koncern1*uttag1
																																																	koncern1*uttag1
																																																	koncern1*uttag1
																																																	koncern1*uttag1
																																																	koncern1*uttag1
																																																	koncern1*uttag1
																																																	koncern1*uttag1
																																																	koncern1*uttag1
																																																	koncern1*uttag1
																																																	koncern1*uttag1
																																																	koncern1*uttag1
																																																	koncern1*uttag1
																																																	koncern1*uttag1
																																																	koncern1*uttag1
																																																	koncern1*uttag1
																																																	koncern1*uttag1
																																																	koncern1*uttag1
																																																	koncern1*uttag1
																																																	koncern1*uttag1
																																																	koncern1*uttag1
																																																	koncern1*uttag1
																																																	koncern1*uttag1
																																																	koncern1*uttag1
																																																	koncern1*uttag1
																																																	koncern1*uttag1
																																																	koncern1*uttag1
																																																	koncern1*uttag1
																																																	koncern1*uttag1
																																																	koncern1*uttag1
																																																	koncern1*uttag1
																																																	koncern1*uttag1
																																																	koncern1*uttag1
																																																	koncern1*uttag1
																																																	koncern1*uttag1
																																																	koncern1*uttag1
																																																	koncern1*uttag1
																																																	koncern1*uttag1
																																																	koncern1*uttag1
																																																	koncern1*uttag1
																																																	koncern1*uttag1
																																																	koncern1*uttag1
																																																	koncern1*uttag1
																																																	koncern1*uttag1
																																																	koncern1*uttag1
																																																	koncern1*uttag1
																																																	koncern1*uttag1
																																																	koncern1*uttag1
																																																	koncern1*uttag1
																																																	koncern1*uttag1
																																																	koncern1*uttag1
																																																	koncern1*uttag1
																																																	koncern1*uttag1
																																																	koncern1*uttag1
																																																	koncern1*uttag1
																																																	koncern1*uttag1
																																																	koncern1*uttag1
																																																	koncern1*uttag1
																																																	koncern1*uttag1
																																																	koncern1*uttag1
																																																	koncern1*uttag1
																																																	koncern1*uttag1
																																																	koncern1*uttag1
																																																	koncern1*uttag1
																																																	koncern1*uttag1
																																																	koncern1*uttag1
																																																	koncern1*uttag1
																																																	koncern1*uttag1
																																																	koncern1*uttag1
																																																	koncern1*uttag1
																																																	koncern1*uttag1
																																																	koncern1*uttag1
																																																	koncern1*uttag1
																																																	koncern1*uttag1
																																																	koncern1*uttag1
																																																	koncern1*uttag1
																																																	koncern1*uttag1
																																																	koncern1*uttag1
																																																	koncern1*uttag1
																																																	koncern1*uttag1
																																																	koncern1*uttag1
																																																	koncern1*uttag1
																																																	koncern1*uttag1
																																																	koncern1*uttag1
																																																	koncern1*uttag1
																																																	koncern1*uttag1
																																																	koncern1*uttag1
																																																	koncern1*uttag1
																																																	koncern1*uttag1
																																																	koncern1*uttag1
																																																	koncern1*uttag1
																																																	koncern1*uttag1
																																																	koncern1*uttag1
																																																	koncern1*uttag1
																																																	koncern1*uttag1
																																																	koncern1*uttag1
																																																	koncern1*uttag1
																																																	koncern1*uttag1
																																																	koncern1*uttag1
																																																	koncern1*uttag1
																																																	koncern1*uttag1
																																																	koncern1*uttag1
																																																	koncern1*uttag1
																																																	koncern1*uttag1
																																																	koncern1*uttag1
																																																	koncern1*uttag1
																																																	koncern1*uttag1
																																																	koncern1*uttag1
																																																	koncern1*uttag1
																																																	koncern1*uttag1
																																																	koncern1*uttag1
																																																	koncern1*uttag1
																																																	koncern1*uttag1
																																																	koncern1*uttag1
																																																	koncern1*uttag1
																																																	koncern1*uttag1
																																																	koncern1*uttag1
																																																	koncern1*uttag1
																																																	koncern1*uttag1
																																																	koncern1*uttag1
																																																	koncern1*uttag1
																																																	koncern1*uttag1
																																																	koncern1*uttag1
																																																	koncern1*uttag1
																																																	koncern1*uttag1
																																																	koncern1*uttag1
																																																	koncern1*uttag1
																																																	koncern1*uttag1
																																																	koncern1*uttag1
																																																	koncern1*uttag1
																																																	koncern1*uttag1
																																																	koncern1*uttag1
																																																	koncern1*uttag1
																																																	koncern1*uttag1
																																																	koncern1*uttag1
																																																	koncern1*uttag1
																																																	koncern1*uttag1
																																																	koncern1*uttag1
																																																	koncern1*uttag1
																																																	koncern1*uttag1
																																																	koncern1*uttag1
																																																	koncern1*uttag1
																																																	koncern1*uttag1
																																																	koncern1*uttag1
																																																	koncern1*uttag1
																																																	koncern1*uttag1
																																																	koncern1*uttag1
																																																	koncern1*uttag1
																																																	koncern1*uttag1
																																																	koncern1*uttag1
																																																	koncern1*uttag1
																																																	koncern1*uttag1
																																																	koncern1*uttag1
																																																	koncern1*uttag1
																																																	koncern1*uttag1
																																																	koncern1*uttag1
																																																	koncern1*uttag1
																																																	koncern1*uttag1
																																																	koncern1*uttag1
																																																	koncern1*uttag1
																																																	koncern1*uttag1
																																																	koncern1*uttag1
																																																	koncern1*uttag1
																																																	koncern1*uttag1
																																																	koncern1*uttag1
																																																	koncern1*uttag1
																																																	koncern1*uttag1
																																																	koncern1*uttag1
																																																	koncern1*uttag1
																																																	koncern1*uttag1
																																																	koncern1*uttag1
																																																	koncern1*uttag1
																																																	koncern1*uttag1
																																																	koncern1*uttag1
																																																	koncern1*uttag1
																																																	koncern1*uttag1
																																																	koncern1*uttag1
																																																	koncern1*uttag1
																																																	koncern1*uttag1
																																																	koncern1*uttag1
																																																	koncern1*uttag1
																																																	koncern1*uttag1
																																																	koncern1*uttag1
																																																	koncern1*uttag1
																																																	koncern1*uttag1
																																																	koncern1*uttag1
																																																	koncern1*uttag1
																																																	koncern1*uttag1
																																																	koncern1*uttag1
																																																	workDHKat
																																																	workDHKat
																																																	workDHKat
																																																	workDHKat
																																																	workDHKat
																																																	workDHKat
																																																	country
																																																	ods graphics on;
																																																	ods html;
																																																	ods output LSMeans=lsmean;
																																																	ods output Diffs=diffs;
																																																	ods output Tests3=tests;
																																																	ods output ConvergenceStatus=Conv;
																																																	ods output FitStatistics=Fit;
																																																	ods output ModelInfo=ModInf;
																																																	ods output NObs=N;
																																																	/* 240510 alla chains
																																																	proc mixed data=small; /**/
																																																	where uttag2 ne 1 and (country='SE' or country='NO') and tx='eu-pass'; /**/
																																																	class koncern1 uttag1 clinicid jour workdhkat jourKat djs1 lan k country;
																																																	model logpricek= uttag1 koncern1 uttag1*koncern1 workdhkat /*jourKat 0.75 1*/ /*djs1 0.87 2*/ country /s residual;
																																																	random clinicid(lan) ;
																																																	lsmeans uttag1*koncern1 workdhkat country/pdiff adjust=sidak;
																																																	random clinicid(lan) ;store eupass;
																																																	run;ods html close;
[truncated: 341 more columns]

## Sheet: without DV
	Vacc calicivirus													GDY colt/stallion													Bloodsample (CRP)											Otitis											Teeth extraction cat
	For explanation see sheet 'org models'. This page contains model details for the 15 models judged to have less adequate residual distributions with the affiliation DV included.
	The SAS System													The SAS System													The SAS System											The SAS System											The SAS System
	The Mixed Procedure													The Mixed Procedure													The Mixed Procedure											The Mixed Procedure											The Mixed Procedure
	Model Information													Model Information													Model Information											Model Information											Model Information
	Data Set	WORK.SMALL												Data Set	WORK.SMALL												Data Set	WORK.SMALL										Data Set	WORK.SMALL										Data Set
	Dependent Variable	logpricek												Dependent Variable	logpricek												Dependent Variable	logpricek										Dependent Variable	logpricek										Dependent Variable
	Covariance Structure	Variance Components												Covariance Structure	Variance Components												Covariance Structure	Variance Components										Covariance Structure	Variance Components										Covariance Structure
	Estimation Method	REML												Estimation Method	REML												Estimation Method	REML										Estimation Method	REML										Estimation Method
	Residual Variance Method	Profile												Residual Variance Method	Profile												Residual Variance Method	Profile										Residual Variance Method	Profile										Residual Variance Method
	Fixed Effects SE Method	Model-Based												Fixed Effects SE Method	Model-Based												Fixed Effects SE Method	Model-Based										Fixed Effects SE Method	Model-Based										Fixed Effects SE Method
	Degrees of Freedom Method	Containment												Degrees of Freedom Method	Containment												Degrees of Freedom Method	Containment										Degrees of Freedom Method	Containment										Degrees of Freedom Method
	Class Level Information													Class Level Information													Class Level Information											Class Level Information											Class Level Information
	Class	Levels	Values											Class	Levels	Values											Class	Levels	Values									Class	Levels	Values									Class
	koncern1	5	Anicura Dyrenes venn Evidensia None Vettris											koncern1	2	Evidensia None											koncern1	3	Anicura Evidensia None									koncern1	3	Anicura Evidensia None									koncernOphtExtract
	uttag1	5	2 3 4 5 6											uttag1	5	2 3 4 5 6											uttag1	5	2 3 4 5 6									uttag1	5	2 3 4 5 6									uttag1
	ClinicID	382	2 5 6 9 10 13 17 19 20 36 37 38 39 41 42 43 45 46 48 49 50 52 53 54 57 59 60 61 63 64 65 66 67 68 71 72 73 75 76 77 78 84 88 89 91 92 94 95 96 98 99 100 102 105 107 109 111 112 113 114 116 118 119 120 121 125 126 128 129 130 131 133 134 135 136 137 138 139 140 141 142 143 144 145 146 147 148 149 150 151 152 153 154 155 156 157 158 160 161 162 163 164 165 166 167 168 169 171 172 173 174 175 177 17…											ClinicID	28	8 63 200 220 264 325 392 536 537 538 539 550 568 704 707 729 798 801 804 806 1367 9812 9818 9874 9902 9903 9929 9935											ClinicID	41	10 48 81 90 104 116 118 131 137 156 180 200 227 232 234 238 262 284 318 332 340 360 403 406 477 534 535 586 603 726 728 812 842 1098 1099 1101 1180 1425 1495 1936 9849									ClinicID	43	9 23 45 48 128 129 134 187 200 252 257 262 266 319 349 354 359 389 405 465 477 478 532 574 576 590 651 658 682 706 707 728 752 781 798 809 812 834 1521 1535 9848 9872 9929									ClinicID
	jour	4	0 1 0.5 0.9											jour	3	0 1 0.5											jour	3	0 1 0.5									jour	2	0 1									jour
	workDHKat	4	Aless 35h B35<=45h C45<=60h Dmore 60h											workDHKat	4	Aless 35h B35<=45h C45<=60h Dmore 60h											workDHKat	4	Aless 35h B35<=45h C45<=60h Dmore 60h									workDHKat	4	Aless 35h B35<=45h C45<=60h Dmore 60h									workDHKat
	jourKat	5	24 h on call all days On call >= 12 h a day Open < 12 h/day Sat and/or Sun Part of 24 h call all days YNo on call											jourKat	5	24 h on call all days On call >= 12 h a day Open < 12 h/day Sat and/or Sun Part of 24 h call all days YNo on call											jourKat	5	24 h on call all days On call >= 12 h a day Open < 12 h/day Sat and/or Sun Part of 24 h call all days YNo on call									jourKat	4	24 h on call all days On call >= 12 h a day Open < 12 h/day Sat and/or Sun YNo on call									jourKat
	djs1	2	0 1											djs1	2	0 1											djs1	2	0 1									djs1	2	0 1									djs1
	lan	34	agder akershus blekinge lan buskerud dalarnas lan gavleborgs lan gotlands lan hallands lan hordaland innlandet jamtlands lan jonkopings lan kalmar lan kronobergs lan nordland norrbottens lan orebro lan ostergotlands lan ostfold ostlandet rogaland skane lan sodermanlands lan stockholms lan telemark troms trondelag uppsala lan varmlands lan vasterbottens lan vasternorrlands lan vastmanlands lan vas…											lan	15	buskerud dalarnas lan gavleborgs lan gotlands lan hallands lan jonkopings lan kalmar lan ostergotlands lan ostlandet skane lan sodermanlands lan stockholms lan varmlands lan vastmanlands lan vastra gotalands lan											lan	20	agder akershus hallands lan innlandet jonkopings lan kalmar lan kronobergs lan norrbottens lan ostergotlands lan ostlandet skane lan sodermanlands lan stockholms lan uppsala lan varmlands lan vasternorrlands lan vastmanlands lan vastra gotalands lan vestfold vestland									lan	16	akershus blekinge lan gotlands lan hallands lan jonkopings lan orebro lan ostergotlands lan ostlandet skane lan stockholms lan uppsala lan varmlands lan vasterbottens lan vasternorrlands lan vastmanlands lan vastra gotalands lan									lan
	k	6	Anicura Dyrenes venn Evidensia Hallands None Vettris											k	2	Evidensia None											k	3	Anicura Evidensia None									k	3	Anicura Evidensia None									k
	country	2	NO SE											country	2	NO SE											country	2	NO SE									country	2	NO SE									country
	Dimensions													Dimensions													Dimensions											Dimensions											Dimensions
	Covariance Parameters	2												Covariance Parameters	2												Covariance Parameters	2										Covariance Parameters	2										Covariance Parameters
	Columns in X	33												Columns in X	8												Columns in X	6										Columns in X	6										Columns in X
	Columns in Z	382												Columns in Z	28												Columns in Z	41										Columns in Z	43										Columns in Z
	Subjects	1												Subjects	1												Subjects	1										Subjects	1										Subjects
	Max Obs per Subject	1637												Max Obs per Subject	120												Max Obs per Subject	165										Max Obs per Subject	163										Max Obs per Subject
	Number of Observations													Number of Observations													Number of Observations											Number of Observations											Number of Observations
	Number of Observations Read	1637												Number of Observations Read	120												Number of Observations Read	165										Number of Observations Read	163										Number of Observations Read
	Number of Observations Used	1637												Number of Observations Used	120												Number of Observations Used	165										Number of Observations Used	163										Number of Observations Used
	Number of Observations Not Used	0												Number of Observations Not Used	0												Number of Observations Not Used	0										Number of Observations Not Used	0										Number of Observations Not Used
	Iteration History													Iteration History													Iteration History											Iteration History											Iteration History
	Iteration	Evaluations	-2 Res Log Like	Criterion										Iteration	Evaluations	-2 Res Log Like	Criterion										Iteration	Evaluations	-2 Res Log Like	Criterion								Iteration	Evaluations	-2 Res Log Like	Criterion								Iteration
	0	1	-377.8											0	1	-8.19345											0	1	239.869									0	1	225.702									0
	1	2	-3298.21	0.0826555										1	2	-317.438	0.0124677										1	3	-230.115	0.00033416								1	2	73.5496	0.496411								1
	2	1	-3642.85	0.0497017										2	1	-321.597	0.00425035										2	1	-230.209	5.22e-06								2	1	-1.04334	0.365334								2
	3	1	-3858.74	0.0264772										3	1	-322.967	0.00078802										3	1	-230.21	0								3	1	-74.5412	0.276575								3
	4	1	-3975.58	0.0117373										4	1	-323.203	3.962e-05																					4	1	-143.848	0.207722								4
	5	1	-4026.89	0.00371486										5	1	-323.214	1.2e-07										Convergence criteria met.											5	1	-205.327	0.149626								5
	6	1	-4042.49	0.00058888										6	1	-323.214	0																					6	1	-255.379	0.100244
	7	1	-4044.78	2.112e-05																							Covariance Parameter Estimates											7	1	-291.867	0.0610122								Convergence criteria met.
	8	1	-4044.86	3e-08										Convergence criteria met.													Cov Parm	Estimate										8	1	-315.247	0.0328177
	9	1	-4044.86	0																							ClinicID(lan)	0.2333										9	1	-328.109	0.0146594								Covariance Parameter Estimates
														Covariance Parameter Estimates													Residual	0.00304										10	1	-333.822	0.00467917								Cov Parm
	Convergence criteria met.													Cov Parm	Estimate																							11	1	-335.577	0.00075207								ClinicID(lan)
														ClinicID(lan)	0.04604												Fit Statistics											12	1	-335.839	2.772e-05								Residual
	Covariance Parameter Estimates													Residual	0.000864												-2 Res Log Likelihood	-230.2										13	1	-335.848	5e-08
	Cov Parm	Estimate																									AIC (Smaller is Better)	-226.2										14	1	-335.848	0								Fit Statistics
	ClinicID(lan)	0.05952												Fit Statistics													AICC (Smaller is Better)	-226.1																					-2 Res Log Likelihood
	Residual	0.001364												-2 Res Log Likelihood	-323.2												BIC (Smaller is Better)	-222.8										Convergence criteria met.											AIC (Smaller is Better)
														AIC (Smaller is Better)	-319.2																																		AICC (Smaller is Better)
	Fit Statistics													AICC (Smaller is Better)	-319.1												Solution for Fixed Effects											Covariance Parameter Estimates											BIC (Smaller is Better)
	-2 Res Log Likelihood	-4044.9												BIC (Smaller is Better)	-316.5												Effect	uttag1	Estimate	Standard	DF	t Value	Pr > |t|					Cov Parm	Estimate
	AIC (Smaller is Better)	-4040.9																												Error								ClinicID(lan)	0.2123										Solution for Fixed Effects
	AICC (Smaller is Better)	-4040.8												Solution for Fixed Effects													Intercept		4.6748	0.076	40	61.51	<.0001					Residual	0.001127										Effect
	BIC (Smaller is Better)	-4033												Effect	koncern1	uttag1	Estimate	Standard	DF	t Value	Pr > |t|						uttag1	2	-0.00909	0.01486	120	-0.61	0.5419
																		Error									uttag1	3	-0.03204	0.01388	120	-2.31	0.0227					Fit Statistics											Intercept
	Solution for Fixed Effects													Intercept			5.8238	0.04418	26	131.83	<.0001						uttag1	4	-0.0599	0.01379	120	-4.35	<.0001					-2 Res Log Likelihood	-335.8										djs1
	Effect	koncern1	uttag1	Estimate	Standard	DF	t Value	Pr > |t|						koncern1	Evidensia		0.7834	0.1161	88	6.75	<.0001						uttag1	5	-0.01415	0.0133	120	-1.06	0.2894					AIC (Smaller is Better)	-331.8										djs1
					Error									koncern1	None		0	.	.	.	.						uttag1	6	0	.	.	.	.					AICC (Smaller is Better)	-331.8										country
	Intercept			3.6975	0.07439	377	49.7	<.0001						uttag1		2	-0.02858	0.008907	88	-3.21	0.0019																	BIC (Smaller is Better)	-328.3										country
	koncern1	Anicura		0.3527	0.0834	1238	4.23	<.0001						uttag1		3	-0.02748	0.008647	88	-3.18	0.002						Type 3 Tests of Fixed Effects
	koncern1	Dyrenes venn		0.8767	0.1196	1238	7.33	<.0001						uttag1		4	-0.06985	0.008647	88	-8.08	<.0001						Effect	Num DF	Den DF	F Value	Pr > F							Solution for Fixed Effects											Type 3 Tests of Fixed Effects
	koncern1	Evidensia		0.324	0.07872	1238	4.12	<.0001						uttag1		5	-0.04449	0.00825	88	-5.39	<.0001						uttag1	4	120	5.79	0.0003							Effect	uttag1	Estimate	Standard	DF	t Value	Pr > |t|					Effect
	koncern1	None		0.04353	0.07616	1238	0.57	0.5677						uttag1		6	0	.	.	.	.																				Error								djs1
	koncern1	Vettris		0	.	.	.	.																			Least Squares Means											Intercept		5.0501	0.07052	42	71.62	<.0001					country
	uttag1		2	-0.03799	0.01575	1238	-2.41	0.016						Type 3 Tests of Fixed Effects													Effect	uttag1	Estimate	Standard	DF	t Value	Pr > |t|					uttag1	2	-0.01811	0.009185	116	-1.97	0.051
	uttag1		3	-0.02401	0.01575	1238	-1.52	0.1276						Effect	Num DF	Den DF	F Value	Pr > F												Error								uttag1	3	-0.02874	0.008561	116	-3.36	0.0011					Least Squares Means
	uttag1		4	-0.06528	0.01575	1238	-4.15	<.0001						koncern1	1	88	45.52	<.0001									uttag1	2	4.6657	0.0763	120	61.15	<.0001					uttag1	4	-0.06992	0.008593	116	-8.14	<.0001					Effect
	uttag1		5	-0.04194	0.01575	1238	-2.66	0.0078						uttag1	4	88	17.89	<.0001									uttag1	3	4.6428	0.07612	120	60.99	<.0001					uttag1	5	-0.04245	0.008099	116	-5.24	<.0001
	uttag1		6	0	.	.	.	.																			uttag1	4	4.6149	0.07612	120	60.62	<.0001					uttag1	6	0	.	.	.	.					djs1
	koncern1*uttag1	Anicura	2	-0.03759	0.01809	1238	-2.08	0.038						Least Squares Means													uttag1	5	4.6606	0.07607	120	61.27	<.0001																djs1
	koncern1*uttag1	Anicura	3	-0.0683	0.01809	1238	-3.77	0.0002						Effect	koncern1	uttag1	Estimate	Standard	DF	t Value	Pr > |t|						uttag1	6	4.6748	0.076	120	61.51	<.0001					Type 3 Tests of Fixed Effects											country
	koncern1*uttag1	Anicura	4	-0.05655	0.01801	1238	-3.14	0.0017										Error																				Effect	Num DF	Den DF	F Value	Pr > F							country
	koncern1*uttag1	Anicura	5	-0.04369	0.01797	1238	-2.43	0.0152						koncern1	Evidensia		6.5732	0.1075	88	61.16	<.0001						Differences of Least Squares Means											uttag1	4	116	18.85	<.0001
	koncern1*uttag1	Anicura	6	0	.	.	.	.						koncern1	None		5.7898	0.04393	88	131.79	<.0001						Effect	uttag1	_uttag1	Estimate	Standard	DF	t Value	Pr > |t|	Adjustment	Adj P													Differences of Least Squares Means
	koncern1*uttag1	Dyrenes venn	5	-0.04528	0.02649	1238	-1.71	0.0877						uttag1		2	6.187	0.05836	88	106.01	<.0001										Error							Least Squares Means											Effect
	koncern1*uttag1	Dyrenes venn	6	0	.	.	.	.						uttag1		3	6.1881	0.05833	88	106.09	<.0001						uttag1	2	3	0.02295	0.01449	120	1.58	0.1159	Sidak	0.7081		Effect	uttag1	Estimate	Standard	DF	t Value	Pr > |t|
	koncern1*uttag1	Evidensia	2	-0.04689	0.01691	1238	-2.77	0.0056						uttag1		4	6.1457	0.05833	88	105.37	<.0001						uttag1	2	4	0.05081	0.0146	120	3.48	0.0007	Sidak	0.007					Error								djs1
	koncern1*uttag1	Evidensia	3	-0.0688	0.01691	1238	-4.07	<.0001						uttag1		5	6.171	0.05829	88	105.87	<.0001						uttag1	2	5	0.005059	0.01473	120	0.34	0.7318	Sidak	1		uttag1	2	5.032	0.07059	116	71.29	<.0001					country
	koncern1*uttag1	Evidensia	4	-0.07092	0.01692	1238	-4.19	<.0001						uttag1		6	6.2155	0.05827	88	106.66	<.0001						uttag1	2	6	-0.00909	0.01486	120	-0.61	0.5419	Sidak	0.9996		uttag1	3	5.0213	0.07055	116	71.18	<.0001
	koncern1*uttag1	Evidensia	5	-0.02665	0.01672	1238	-1.59	0.1112																			uttag1	3	4	0.02786	0.01366	120	2.04	0.0436	Sidak	0.3597		uttag1	4	4.9802	0.07058	116	70.56	<.0001
	koncern1*uttag1	Evidensia	6	0	.	.	.	.						Differences of Least Squares Means													uttag1	3	5	-0.01789	0.01375	120	-1.3	0.1958	Sidak	0.8869		uttag1	5	5.0076	0.07053	116	71	<.0001
	koncern1*uttag1	None	2	-0.00869	0.01621	1238	-0.54	0.5917						Effect	koncern1	uttag1	_koncern1	_uttag1	Estimate	Standard	DF	t Value	Pr > |t|	Adjustment	Adj P		uttag1	3	6	-0.03204	0.01388	120	-2.31	0.0227	Sidak	0.2054		uttag1	6	5.0501	0.07052	116	71.62	<.0001
	koncern1*uttag1	None	3	-0.01864	0.01619	1238	-1.15	0.2497												Error							uttag1	4	5	-0.04575	0.01366	120	-3.35	0.0011	Sidak	0.0108
	koncern1*uttag1	None	4	-0.01856	0.01618	1238	-1.15	0.2516						koncern1	Evidensia		None		0.7834	0.1161	88	6.75	<.0001	Sidak	<.0001		uttag1	4	6	-0.0599	0.01379	120	-4.35	<.0001	Sidak	0.0003		Differences of Least Squares Means
	koncern1*uttag1	None	5	-0.00758	0.01615	1238	-0.47	0.639						uttag1		2		3	-0.0011	0.008921	88	-0.12	0.9021	Sidak	1		uttag1	5	6	-0.01415	0.0133	120	-1.06	0.2894	Sidak	0.9672		Effect	uttag1	_uttag1	Estimate	Standard	DF	t Value	Pr > |t|	Adjustment	Adj P
	koncern1*uttag1	None	6	0	.	.	.	.						uttag1		2		4	0.04127	0.008921	88	4.63	<.0001	Sidak	0.0001																	Error
	koncern1*uttag1	Vettris	2	0	.	.	.	.						uttag1		2		5	0.01592	0.008799	88	1.81	0.0739	Sidak	0.5359													uttag1	2	3	0.01063	0.008826	116	1.2	0.2307	Sidak	0.9274
	koncern1*uttag1	Vettris	3	0	.	.	.	.						uttag1		2		6	-0.02858	0.008907	88	-3.21	0.0019	Sidak	0.0185													uttag1	2	4	0.05181	0.009245	116	5.6	<.0001	Sidak	<.0001
	koncern1*uttag1	Vettris	4	0	.	.	.	.						uttag1		3		4	0.04237	0.008667	88	4.89	<.0001	Sidak	<.0001													uttag1	2	5	0.02435	0.009099	116	2.68	0.0085	Sidak	0.0822
	koncern1*uttag1	Vettris	5	0	.	.	.	.						uttag1		3		5	0.01702	0.008541	88	1.99	0.0494	Sidak	0.3977													uttag1	2	6	-0.01811	0.009185	116	-1.97	0.051	Sidak	0.4078
	koncern1*uttag1	Vettris	6	0	.	.	.	.						uttag1		3		6	-0.02748	0.008647	88	-3.18	0.002	Sidak	0.0203													uttag1	3	4	0.04118	0.008635	116	4.77	<.0001	Sidak	<.0001
														uttag1		4		5	-0.02535	0.008541	88	-2.97	0.0039	Sidak	0.0379													uttag1	3	5	0.01371	0.008478	116	1.62	0.1085	Sidak	0.683
	Type 3 Tests of Fixed Effects													uttag1		4		6	-0.06985	0.008647	88	-8.08	<.0001	Sidak	<.0001													uttag1	3	6	-0.02874	0.008561	116	-3.36	0.0011	Sidak	0.0106
	Effect	Num DF	Den DF	F Value	Pr > F									uttag1		5		6	-0.04449	0.00825	88	-5.39	<.0001	Sidak	<.0001													uttag1	4	5	-0.02747	0.008513	116	-3.23	0.0016	Sidak	0.0162
	koncern1	4	1238	39.03	<.0001																																	uttag1	4	6	-0.06992	0.008593	116	-8.14	<.0001	Sidak	<.0001
	uttag1	4	1238	106.14	<.0001																																	uttag1	5	6	-0.04245	0.008099	116	-5.24	<.0001	Sidak	<.0001
	koncern1*uttag1	13	1238	7.69	<.0001
	Least Squares Means
	Effect	koncern1	uttag1	Estimate	Standard	DF	t Value	Pr > |t|
					Error
	koncern1*uttag1	Anicura	2	3.9746	0.03776	1238	105.26	<.0001
	koncern1*uttag1	Anicura	3	3.9579	0.03776	1238	104.82	<.0001
	koncern1*uttag1	Anicura	4	3.9284	0.03776	1238	104.03	<.0001
	koncern1*uttag1	Anicura	5	3.9646	0.03774	1238	105.04	<.0001
	koncern1*uttag1	Anicura	6	4.0502	0.03769	1238	107.46	<.0001
	koncern1*uttag1	Dyrenes venn	5	4.4869	0.09326	1238	48.11	<.0001
	koncern1*uttag1	Dyrenes venn	6	4.5742	0.0936	1238	48.87	<.0001
	koncern1*uttag1	Evidensia	2	3.9366	0.02586	1238	152.2	<.0001
	koncern1*uttag1	Evidensia	3	3.9287	0.02587	1238	151.85	<.0001
	koncern1*uttag1	Evidensia	4	3.8853	0.02588	1238	150.13	<.0001
	koncern1*uttag1	Evidensia	5	3.9529	0.02575	1238	153.52	<.0001
	koncern1*uttag1	Evidensia	6	4.0215	0.02575	1238	156.2	<.0001
	koncern1*uttag1	None	2	3.6943	0.01637	1238	225.74	<.0001																																									ods output LSMeans=lsmean;
	koncern1*uttag1	None	3	3.6983	0.01636	1238	226.09	<.0001																																									ods output Diffs=diffs;
	koncern1*uttag1	None	4	3.6572	0.01636	1238	223.57	<.0001																																									ods output Tests3=tests;
	koncern1*uttag1	None	5	3.6915	0.01633	1238	226.02	<.0001																																									ods output ConvergenceStatus=Conv;
	koncern1*uttag1	None	6	3.741	0.01632	1238	229.19	<.0001																																									ods output FitStatistics=Fit;
	koncern1*uttag1	Vettris	2	3.6595	0.07439	1238	49.19	<.0001																																									ods output ModelInfo=ModInf;
	koncern1*uttag1	Vettris	3	3.6735	0.07439	1238	49.38	<.0001																																									ods output NObs=N;
	koncern1*uttag1	Vettris	4	3.6322	0.07439	1238	48.82	<.0001																																									/*240510 omföring från vt; ej andyemvt- ger 4; norge ja
	koncern1*uttag1	Vettris	5	3.6555	0.07439	1238	49.14	<.0001
	koncern1*uttag1	Vettris	6	3.6975	0.07439	1238	49.7	<.0001																																									ods html;
																																																	proc mixed data=small; /**/
	Differences of Least Squares Means																																																where uttag2 ne 1 and (country='SE' or country='NO') and tx='tänder-utdragning-2' and koncern1 ne 'Districts vet'; /**/
	Effect	koncern1	uttag1	_koncern1	_uttag1	Estimate	Standard	DF	t Value	Pr > |t|	Adjustment	Adj P																																					class koncernOphtExtract uttag1 clinicid jour workdhkat jourKat djs1 lan k country;
							Error																																										model logpricek=/* uttag1 0.16 4*/ /*koncernOphtExtract 0.56 2*/ /*uttag1*koncernOphtExtract 0.99 1*/ /*workdhkat 0.24 3*/ /*jourKat 0.30 3*/ djs1 country /s residual;
7	koncern1*uttag1	Anicura	2	Evidensia	2	0.03803	0.04577	1238	0.83	0.4062	Sidak	1															ods output LSMeans=lsmean;																						random clinicid(lan) ;
12	koncern1*uttag1	Anicura	2	None	2	0.2803	0.04115	1238	6.81	<.0001	Sidak	<.0001															ods output Diffs=diffs;																						lsmeans djs1 country /pdiff adjust=sidak;
17	koncern1*uttag1	Anicura	2	Vettris	2	0.3152	0.08343	1238	3.78	0.0002	Sidak	0.0376															ods output Tests3=tests;																						store teeth_extract_cat;
131	koncern1*uttag1	Evidensia	2	None	2	0.2423	0.03061	1238	7.92	<.0001	Sidak	<.0001		ods html;													ods output ConvergenceStatus=Conv;																						run;ods html close;
136	koncern1*uttag1	Evidensia	2	Vettris	2	0.2771	0.07876	1238	3.52	0.0004	Sidak	0.0987		ods output LSMeans=lsmean;													ods output FitStatistics=Fit;
191	koncern1*uttag1	None	2	Vettris	2	0.03484	0.07617	1238	0.46	0.6475	Sidak	1		ods output Diffs=diffs;													ods output ModelInfo=ModInf;
1	koncern1*uttag1	Anicura	2	Anicura	3	0.01674	0.008705	1238	1.92	0.0548	Sidak	1		ods output Tests3=tests;													ods output NObs=N;
8	koncern1*uttag1	Anicura	2	Evidensia	3	0.04597	0.04577	1238	1	0.3155	Sidak	1		ods output ConvergenceStatus=Conv;
13	koncern1*uttag1	Anicura	2	None	3	0.2763	0.04115	1238	6.71	<.0001	Sidak	<.0001		ods output FitStatistics=Fit;													/* 240510	AN-dv ev-no	inga omföringar	norge ok PLMVAR 4- EJ PLM FINAL240705EJPLM*/
18	koncern1*uttag1	Anicura	2	Vettris	3	0.3012	0.08343	1238	3.61	0.0003	Sidak	0.0709		ods output ModelInfo=ModInf;													ods html;proc mixed data=small; /**/
127	koncern1*uttag1	Evidensia	2	Evidensia	3	0.007934	0.006287	1238	1.26	0.2072	Sidak	1		ods output NObs=N;													where uttag2 ne 1 and (country='SE' or country='NO') and tx='blodprov-crp' and koncern1 ne 'Districts vet';; ; /**/
132	koncern1*uttag1	Evidensia	2	None	3	0.2383	0.0306	1238	7.79	<.0001	Sidak	<.0001															class koncern1 uttag1 clinicid jour workdhkat jourKat djs1 lan k country;											ods html;
137	koncern1*uttag1	Evidensia	2	Vettris	3	0.2631	0.07876	1238	3.34	0.0009	Sidak	0.1802															model logpricek= uttag1 /*koncern1 0.32 4*/ /*uttag1*koncern1 0.79 2*/ /*workdhkat 0.05 6*/ /*jourKat 0.26 5*/ /*djs1 0.79 3*/ /*country 0.89 1*/ /s residual;											ods output LSMeans=lsmean;
187	koncern1*uttag1	None	2	None	3	-0.00403	0.003826	1238	-1.05	0.2929	Sidak	1		/* 240510	dv ev-no	inga omföringar	2 kliniker i norge PLMVAR 7(3)- PLM KÖRD FINAL240714KÖRDHELT*/										random clinicid(lan) ;											ods output Diffs=diffs;
192	koncern1*uttag1	None	2	Vettris	3	0.02086	0.07617	1238	0.27	0.7842	Sidak	1		proc mixed data=small;													store bloodsample_crp;											ods output Tests3=tests;
222	koncern1*uttag1	Vettris	2	Vettris	3	-0.01397	0.01575	1238	-0.89	0.3751	Sidak	1		where uttag2 ne 1 and (country='SE' or country='NO') and tx='kastration-hingst' and koncern1 ne 'Districts vet';;													lsmeans uttag1 /pdiff adjust=sidak;											ods output ConvergenceStatus=Conv;
2	koncern1*uttag1	Anicura	2	Anicura	4	0.04626	0.008866	1238	5.22	<.0001	Sidak	<.0001		class koncern1 uttag1 clinicid jour workdhkat jourKat djs1 lan k country;													run;ods html close;											ods output FitStatistics=Fit;
9	koncern1*uttag1	Anicura	2	Evidensia	4	0.08935	0.04578	1238	1.95	0.0512	Sidak	1		model logpricek= koncern1 uttag1 /*koncern1*uttag1 0.35 4*/ /*workdhkat 0.96 2*/ /*jourKat 0.85 3*/ /*djs1 0.13 5*/ /*country 0.99 1*/ /s residual;																								ods output ModelInfo=ModInf;
14	koncern1*uttag1	Anicura	2	None	4	0.3175	0.04115	1238	7.72	<.0001	Sidak	<.0001		random clinicid(lan) ;																								ods output NObs=N;proc mixed data=small; /**/
19	koncern1*uttag1	Anicura	2	Vettris	4	0.3424	0.08343	1238	4.1	<.0001	Sidak	0.0099		store castration_stallion;																								where uttag2 ne 1 and (country='SE' or country='NO') and tx='öroninflammation' and koncern1 ne 'Districts vet';
128	koncern1*uttag1	Evidensia	2	Evidensia	4	0.05132	0.006316	1238	8.13	<.0001	Sidak	<.0001		lsmeans koncern1 uttag1 /pdiff adjust=sidak;																								class koncern1 uttag1 clinicid jour workdhkat jourKat djs1 lan k country;
133	koncern1*uttag1	Evidensia	2	None	4	0.2794	0.0306	1238	9.13	<.0001	Sidak	<.0001		run;ods html close;																								model logpricek= uttag1 /*koncern1 0.32 5*/ /*uttag1*koncern1 0.99 1*/ /*workdhkat 0.68 2*/ /*jourKat 0.43 4*/ /*djs1 0.06 7*/ /*country 0.48 3*/ /s residual;
138	koncern1*uttag1	Evidensia	2	Vettris	4	0.3044	0.07876	1238	3.86	0.0001	Sidak	0.0266																										random clinicid(lan) ;
188	koncern1*uttag1	None	2	None	4	0.03716	0.003839	1238	9.68	<.0001	Sidak	<.0001																										lsmeans uttag1 /pdiff adjust=sidak;
193	koncern1*uttag1	None	2	Vettris	4	0.06213	0.07617	1238	0.82	0.4149	Sidak	1																										store otitis_dog;
223	koncern1*uttag1	Vettris	2	Vettris	4	0.02729	0.01575	1238	1.73	0.0833	Sidak	1																										run;ods html close;
3	koncern1*uttag1	Anicura	2	Anicura	5	0.01005	0.008837	1238	1.14	0.2557	Sidak	1
5	koncern1*uttag1	Anicura	2	Dyrenes venn	5	-0.5123	0.1006	1238	-5.09	<.0001	Sidak	<.0001
10	koncern1*uttag1	Anicura	2	Evidensia	5	0.02175	0.0457	1238	0.48	0.6342	Sidak	1
15	koncern1*uttag1	Anicura	2	None	5	0.2832	0.04114	1238	6.88	<.0001	Sidak	<.0001
20	koncern1*uttag1	Anicura	2	Vettris	5	0.3191	0.08343	1238	3.82	0.0001	Sidak	0.0312
129	koncern1*uttag1	Evidensia	2	Evidensia	5	-0.01628	0.00614	1238	-2.65	0.0081	Sidak	0.8478
134	koncern1*uttag1	Evidensia	2	None	5	0.2451	0.03059	1238	8.01	<.0001	Sidak	<.0001
139	koncern1*uttag1	Evidensia	2	Vettris	5	0.2811	0.07876	1238	3.57	0.0004	Sidak	0.0825
189	koncern1*uttag1	None	2	None	5	0.002842	0.003814	1238	0.75	0.4563	Sidak	1
194	koncern1*uttag1	None	2	Vettris	5	0.03879	0.07617	1238	0.51	0.6107	Sidak	1
224	koncern1*uttag1	Vettris	2	Vettris	5	0.003956	0.01575	1238	0.25	0.8017	Sidak	1
4	koncern1*uttag1	Anicura	2	Anicura	6	-0.07558	0.008912	1238	-8.48	<.0001	Sidak	<.0001
6	koncern1*uttag1	Anicura	2	Dyrenes venn	6	-0.5995	0.1009	1238	-5.94	<.0001	Sidak	<.0001
11	koncern1*uttag1	Anicura	2	Evidensia	6	-0.04684	0.0457	1238	-1.02	0.3056	Sidak	1
16	koncern1*uttag1	Anicura	2	None	6	0.2336	0.04114	1238	5.68	<.0001	Sidak	<.0001
21	koncern1*uttag1	Anicura	2	Vettris	6	0.2772	0.08343	1238	3.32	0.0009	Sidak	0.1914
130	koncern1*uttag1	Evidensia	2	Evidensia	6	-0.08487	0.006163	1238	-13.77	<.0001	Sidak	<.0001
135	koncern1*uttag1	Evidensia	2	None	6	0.1956	0.03058	1238	6.4	<.0001	Sidak	<.0001
140	koncern1*uttag1	Evidensia	2	Vettris	6	0.2391	0.07876	1238	3.04	0.0024	Sidak	0.4321
190	koncern1*uttag1	None	2	None	6	-0.04668	0.003825	1238	-12.2	<.0001	Sidak	<.0001
195	koncern1*uttag1	None	2	Vettris	6	-0.00315	0.07617	1238	-0.04	0.967	Sidak	1
225	koncern1*uttag1	Vettris	2	Vettris	6	-0.03799	0.01575	1238	-2.41	0.016	Sidak	0.9759
27	koncern1*uttag1	Anicura	3	Evidensia	2	0.0213	0.04577	1238	0.47	0.6418	Sidak	1
32	koncern1*uttag1	Anicura	3	None	2	0.2636	0.04115	1238	6.4	<.0001	Sidak	<.0001
37	koncern1*uttag1	Anicura	3	Vettris	2	0.2984	0.08343	1238	3.58	0.0004	Sidak	0.08
144	koncern1*uttag1	Evidensia	3	None	2	0.2343	0.03061	1238	7.65	<.0001	Sidak	<.0001
149	koncern1*uttag1	Evidensia	3	Vettris	2	0.2692	0.07876	1238	3.42	0.0007	Sidak	0.1399
199	koncern1*uttag1	None	3	Vettris	2	0.03886	0.07617	1238	0.51	0.61	Sidak	1
28	koncern1*uttag1	Anicura	3	Evidensia	3	0.02923	0.04577	1238	0.64	0.5232	Sidak	1
33	koncern1*uttag1	Anicura	3	None	3	0.2596	0.04115	1238	6.31	<.0001	Sidak	<.0001
38	koncern1*uttag1	Anicura	3	Vettris	3	0.2844	0.08343	1238	3.41	0.0007	Sidak	0.1438
145	koncern1*uttag1	Evidensia	3	None	3	0.2303	0.03061	1238	7.52	<.0001	Sidak	<.0001
150	koncern1*uttag1	Evidensia	3	Vettris	3	0.2552	0.07876	1238	3.24	0.0012	Sidak	0.2468
200	koncern1*uttag1	None	3	Vettris	3	0.02489	0.07617	1238	0.33	0.7439	Sidak	1
22	koncern1*uttag1	Anicura	3	Anicura	4	0.02952	0.008866	1238	3.33	0.0009	Sidak	0.187
29	koncern1*uttag1	Anicura	3	Evidensia	4	0.07262	0.04578	1238	1.59	0.1129	Sidak	1
34	koncern1*uttag1	Anicura	3	None	4	0.3007	0.04115	1238	7.31	<.0001	Sidak	<.0001
39	koncern1*uttag1	Anicura	3	Vettris	4	0.3257	0.08343	1238	3.9	<.0001	Sidak	0.0228
141	koncern1*uttag1	Evidensia	3	Evidensia	4	0.04339	0.006316	1238	6.87	<.0001	Sidak	<.0001
146	koncern1*uttag1	Evidensia	3	None	4	0.2715	0.03061	1238	8.87	<.0001	Sidak	<.0001
151	koncern1*uttag1	Evidensia	3	Vettris	4	0.2965	0.07876	1238	3.76	0.0002	Sidak	0.0396
196	koncern1*uttag1	None	3	None	4	0.04119	0.003762	1238	10.95	<.0001	Sidak	<.0001
201	koncern1*uttag1	None	3	Vettris	4	0.06616	0.07617	1238	0.87	0.3853	Sidak	1
226	koncern1*uttag1	Vettris	3	Vettris	4	0.04127	0.01575	1238	2.62	0.0089	Sidak	0.8728
23	koncern1*uttag1	Anicura	3	Anicura	5	-0.00669	0.008837	1238	-0.76	0.4494	Sidak	1
25	koncern1*uttag1	Anicura	3	Dyrenes venn	5	-0.529	0.1006	1238	-5.26	<.0001	Sidak	<.0001
30	koncern1*uttag1	Anicura	3	Evidensia	5	0.005016	0.0457	1238	0.11	0.9126	Sidak	1
35	koncern1*uttag1	Anicura	3	None	5	0.2664	0.04114	1238	6.48	<.0001	Sidak	<.0001
40	koncern1*uttag1	Anicura	3	Vettris	5	0.3024	0.08343	1238	3.62	0.0003	Sidak	0.0673
142	koncern1*uttag1	Evidensia	3	Evidensia	5	-0.02421	0.00614	1238	-3.94	<.0001	Sidak	0.0194
147	koncern1*uttag1	Evidensia	3	None	5	0.2372	0.0306	1238	7.75	<.0001	Sidak	<.0001
152	koncern1*uttag1	Evidensia	3	Vettris	5	0.2731	0.07876	1238	3.47	0.0005	Sidak	0.1179
197	koncern1*uttag1	None	3	None	5	0.006868	0.003736	1238	1.84	0.0663	Sidak	1
202	koncern1*uttag1	None	3	Vettris	5	0.04282	0.07617	1238	0.56	0.5741	Sidak	1
227	koncern1*uttag1	Vettris	3	Vettris	5	0.01793	0.01575	1238	1.14	0.2551	Sidak	1
24	koncern1*uttag1	Anicura	3	Anicura	6	-0.09231	0.008912	1238	-10.36	<.0001	Sidak	<.0001
26	koncern1*uttag1	Anicura	3	Dyrenes venn	6	-0.6163	0.1009	1238	-6.11	<.0001	Sidak	<.0001
31	koncern1*uttag1	Anicura	3	Evidensia	6	-0.06358	0.0457	1238	-1.39	0.1644	Sidak	1
36	koncern1*uttag1	Anicura	3	None	6	0.2169	0.04114	1238	5.27	<.0001	Sidak	<.0001
41	koncern1*uttag1	Anicura	3	Vettris	6	0.2604	0.08343	1238	3.12	0.0018	Sidak	0.3466
143	koncern1*uttag1	Evidensia	3	Evidensia	6	-0.09281	0.006164	1238	-15.06	<.0001	Sidak	<.0001
148	koncern1*uttag1	Evidensia	3	None	6	0.1877	0.03059	1238	6.13	<.0001	Sidak	<.0001
153	koncern1*uttag1	Evidensia	3	Vettris	6	0.2312	0.07876	1238	2.94	0.0034	Sidak	0.544
198	koncern1*uttag1	None	3	None	6	-0.04265	0.003747	1238	-11.38	<.0001	Sidak	<.0001
203	koncern1*uttag1	None	3	Vettris	6	0.000876	0.07617	1238	0.01	0.9908	Sidak	1
228	koncern1*uttag1	Vettris	3	Vettris	6	-0.02401	0.01575	1238	-1.52	0.1276	Sidak	1
46	koncern1*uttag1	Anicura	4	Evidensia	2	-0.00822	0.04577	1238	-0.18	0.8574	Sidak	1
51	koncern1*uttag1	Anicura	4	None	2	0.2341	0.04116	1238	5.69	<.0001	Sidak	<.0001
56	koncern1*uttag1	Anicura	4	Vettris	2	0.2689	0.08343	1238	3.22	0.0013	Sidak	0.2598
156	koncern1*uttag1	Evidensia	4	None	2	0.191	0.03062	1238	6.24	<.0001	Sidak	<.0001
161	koncern1*uttag1	Evidensia	4	Vettris	2	0.2258	0.07877	1238	2.87	0.0042	Sidak	0.6234
206	koncern1*uttag1	None	4	Vettris	2	-0.00233	0.07617	1238	-0.03	0.9756	Sidak	1
47	koncern1*uttag1	Anicura	4	Evidensia	3	-0.00029	0.04577	1238	-0.01	0.9949	Sidak	1
52	koncern1*uttag1	Anicura	4	None	3	0.23	0.04115	1238	5.59	<.0001	Sidak	<.0001
57	koncern1*uttag1	Anicura	4	Vettris	3	0.2549	0.08343	1238	3.06	0.0023	Sidak	0.4118
157	koncern1*uttag1	Evidensia	4	None	3	0.1869	0.03062	1238	6.11	<.0001	Sidak	<.0001
162	koncern1*uttag1	Evidensia	4	Vettris	3	0.2118	0.07877	1238	2.69	0.0073	Sidak	0.8141
207	koncern1*uttag1	None	4	Vettris	3	-0.0163	0.07617	1238	-0.21	0.8306	Sidak	1
48	koncern1*uttag1	Anicura	4	Evidensia	4	0.0431	0.04578	1238	0.94	0.3467	Sidak	1
53	koncern1*uttag1	Anicura	4	None	4	0.2712	0.04115	1238	6.59	<.0001	Sidak	<.0001
58	koncern1*uttag1	Anicura	4	Vettris	4	0.2962	0.08343	1238	3.55	0.0004	Sidak	0.0881
158	koncern1*uttag1	Evidensia	4	None	4	0.2281	0.03062	1238	7.45	<.0001	Sidak	<.0001
163	koncern1*uttag1	Evidensia	4	Vettris	4	0.2531	0.07877	1238	3.21	0.0013	Sidak	0.2675
208	koncern1*uttag1	None	4	Vettris	4	0.02497	0.07617	1238	0.33	0.7432	Sidak	1
42	koncern1*uttag1	Anicura	4	Anicura	5	-0.03621	0.008675	1238	-4.17	<.0001	Sidak	0.0074
44	koncern1*uttag1	Anicura	4	Dyrenes venn	5	-0.5586	0.1006	1238	-5.55	<.0001	Sidak	<.0001
49	koncern1*uttag1	Anicura	4	Evidensia	5	-0.0245	0.0457	1238	-0.54	0.592	Sidak	1
54	koncern1*uttag1	Anicura	4	None	5	0.2369	0.04114	1238	5.76	<.0001	Sidak	<.0001
59	koncern1*uttag1	Anicura	4	Vettris	5	0.2729	0.08343	1238	3.27	0.0011	Sidak	0.2251
154	koncern1*uttag1	Evidensia	4	Evidensia	5	-0.0676	0.00617	1238	-10.96	<.0001	Sidak	<.0001
159	koncern1*uttag1	Evidensia	4	None	5	0.1938	0.0306	1238	6.33	<.0001	Sidak	<.0001
164	koncern1*uttag1	Evidensia	4	Vettris	5	0.2298	0.07877	1238	2.92	0.0036	Sidak	0.5652
204	koncern1*uttag1	None	4	None	5	-0.03432	0.003724	1238	-9.22	<.0001	Sidak	<.0001
209	koncern1*uttag1	None	4	Vettris	5	0.001627	0.07617	1238	0.02	0.983	Sidak	1
229	koncern1*uttag1	Vettris	4	Vettris	5	-0.02334	0.01575	1238	-1.48	0.1386	Sidak	1
43	koncern1*uttag1	Anicura	4	Anicura	6	-0.1218	0.008747	1238	-13.93	<.0001	Sidak	<.0001
45	koncern1*uttag1	Anicura	4	Dyrenes venn	6	-0.6458	0.1009	1238	-6.4	<.0001	Sidak	<.0001
50	koncern1*uttag1	Anicura	4	Evidensia	6	-0.0931	0.0457	1238	-2.04	0.0419	Sidak	0.9999
55	koncern1*uttag1	Anicura	4	None	6	0.1874	0.04114	1238	4.55	<.0001	Sidak	0.0013
60	koncern1*uttag1	Anicura	4	Vettris	6	0.2309	0.08343	1238	2.77	0.0057	Sidak	0.7348
155	koncern1*uttag1	Evidensia	4	Evidensia	6	-0.1362	0.006194	1238	-21.99	<.0001	Sidak	<.0001
160	koncern1*uttag1	Evidensia	4	None	6	0.1443	0.0306	1238	4.72	<.0001	Sidak	0.0006
165	koncern1*uttag1	Evidensia	4	Vettris	6	0.1878	0.07877	1238	2.38	0.0173	Sidak	0.9821
205	koncern1*uttag1	None	4	None	6	-0.08384	0.003734	1238	-22.45	<.0001	Sidak	<.0001
210	koncern1*uttag1	None	4	Vettris	6	-0.04031	0.07617	1238	-0.53	0.5967	Sidak	1
230	koncern1*uttag1	Vettris	4	Vettris	6	-0.06528	0.01575	1238	-4.15	<.0001	Sidak	0.0083
64	koncern1*uttag1	Anicura	5	Evidensia	2	0.02798	0.04575	1238	0.61	0.5409	Sidak	1
69	koncern1*uttag1	Anicura	5	None	2	0.2703	0.04114	1238	6.57	<.0001	Sidak	<.0001
74	koncern1*uttag1	Anicura	5	Vettris	2	0.3051	0.08342	1238	3.66	0.0003	Sidak	0.0595
97	koncern1*uttag1	Dyrenes venn	5	Evidensia	2	0.5503	0.09678	1238	5.69	<.0001	Sidak	<.0001
102	koncern1*uttag1	Dyrenes venn	5	None	2	0.7926	0.09468	1238	8.37	<.0001	Sidak	<.0001
107	koncern1*uttag1	Dyrenes venn	5	Vettris	2	0.8275	0.1193	1238	6.94	<.0001	Sidak	<.0001
167	koncern1*uttag1	Evidensia	5	None	2	0.2586	0.03051	1238	8.48	<.0001	Sidak	<.0001
172	koncern1*uttag1	Evidensia	5	Vettris	2	0.2934	0.07872	1238	3.73	0.0002	Sidak	0.0457
212	koncern1*uttag1	None	5	Vettris	2	0.03199	0.07617	1238	0.42	0.6745	Sidak	1
65	koncern1*uttag1	Anicura	5	Evidensia	3	0.03592	0.04576	1238	0.78	0.4327	Sidak	1
70	koncern1*uttag1	Anicura	5	None	3	0.2662	0.04113	1238	6.47	<.0001	Sidak	<.0001
75	koncern1*uttag1	Anicura	5	Vettris	3	0.2911	0.08342	1238	3.49	0.0005	Sidak	0.1091
98	koncern1*uttag1	Dyrenes venn	5	Evidensia	3	0.5583	0.09678	1238	5.77	<.0001	Sidak	<.0001
103	koncern1*uttag1	Dyrenes venn	5	None	3	0.7886	0.09468	1238	8.33	<.0001	Sidak	<.0001
108	koncern1*uttag1	Dyrenes venn	5	Vettris	3	0.8135	0.1193	1238	6.82	<.0001	Sidak	<.0001
168	koncern1*uttag1	Evidensia	5	None	3	0.2545	0.0305	1238	8.34	<.0001	Sidak	<.0001
173	koncern1*uttag1	Evidensia	5	Vettris	3	0.2794	0.07872	1238	3.55	0.0004	Sidak	0.0884
213	koncern1*uttag1	None	5	Vettris	3	0.01802	0.07617	1238	0.24	0.813	Sidak	1
66	koncern1*uttag1	Anicura	5	Evidensia	4	0.0793	0.04576	1238	1.73	0.0834	Sidak	1
71	koncern1*uttag1	Anicura	5	None	4	0.3074	0.04113	1238	7.47	<.0001	Sidak	<.0001
76	koncern1*uttag1	Anicura	5	Vettris	4	0.3324	0.08342	1238	3.98	<.0001	Sidak	0.0164
99	koncern1*uttag1	Dyrenes venn	5	Evidensia	4	0.6017	0.09678	1238	6.22	<.0001	Sidak	<.0001
104	koncern1*uttag1	Dyrenes venn	5	None	4	0.8298	0.09468	1238	8.76	<.0001	Sidak	<.0001
109	koncern1*uttag1	Dyrenes venn	5	Vettris	4	0.8547	0.1193	1238	7.16	<.0001	Sidak	<.0001
169	koncern1*uttag1	Evidensia	5	None	4	0.2957	0.0305	1238	9.69	<.0001	Sidak	<.0001
174	koncern1*uttag1	Evidensia	5	Vettris	4	0.3207	0.07872	1238	4.07	<.0001	Sidak	0.0113
214	koncern1*uttag1	None	5	Vettris	4	0.05929	0.07617	1238	0.78	0.4365	Sidak	1
62	koncern1*uttag1	Anicura	5	Dyrenes venn	5	-0.5224	0.1006	1238	-5.19	<.0001	Sidak	<.0001
67	koncern1*uttag1	Anicura	5	Evidensia	5	0.0117	0.04569	1238	0.26	0.7979	Sidak	1
72	koncern1*uttag1	Anicura	5	None	5	0.2731	0.04112	1238	6.64	<.0001	Sidak	<.0001
77	koncern1*uttag1	Anicura	5	Vettris	5	0.3091	0.08342	1238	3.7	0.0002	Sidak	0.0497
100	koncern1*uttag1	Dyrenes venn	5	Evidensia	5	0.5341	0.09675	1238	5.52	<.0001	Sidak	<.0001
105	koncern1*uttag1	Dyrenes venn	5	None	5	0.7955	0.09468	1238	8.4	<.0001	Sidak	<.0001
110	koncern1*uttag1	Dyrenes venn	5	Vettris	5	0.8314	0.1193	1238	6.97	<.0001	Sidak	<.0001
170	koncern1*uttag1	Evidensia	5	None	5	0.2614	0.03049	1238	8.57	<.0001	Sidak	<.0001
175	koncern1*uttag1	Evidensia	5	Vettris	5	0.2974	0.07872	1238	3.78	0.0002	Sidak	0.0377
215	koncern1*uttag1	None	5	Vettris	5	0.03595	0.07617	1238	0.47	0.637	Sidak	1
61	koncern1*uttag1	Anicura	5	Anicura	6	-0.08563	0.008657	1238	-9.89	<.0001	Sidak	<.0001
63	koncern1*uttag1	Anicura	5	Dyrenes venn	6	-0.6096	0.1009	1238	-6.04	<.0001	Sidak	<.0001
68	koncern1*uttag1	Anicura	5	Evidensia	6	-0.05689	0.04569	1238	-1.25	0.2133	Sidak	1
73	koncern1*uttag1	Anicura	5	None	6	0.2236	0.04112	1238	5.44	<.0001	Sidak	<.0001
78	koncern1*uttag1	Anicura	5	Vettris	6	0.2671	0.08342	1238	3.2	0.0014	Sidak	0.2764
96	koncern1*uttag1	Dyrenes venn	5	Dyrenes venn	6	-0.08722	0.0213	1238	-4.09	<.0001	Sidak	0.0104
101	koncern1*uttag1	Dyrenes venn	5	Evidensia	6	0.4655	0.09675	1238	4.81	<.0001	Sidak	0.0004
106	koncern1*uttag1	Dyrenes venn	5	None	6	0.7459	0.09468	1238	7.88	<.0001	Sidak	<.0001
111	koncern1*uttag1	Dyrenes venn	5	Vettris	6	0.7895	0.1193	1238	6.62	<.0001	Sidak	<.0001
166	koncern1*uttag1	Evidensia	5	Evidensia	6	-0.06859	0.005619	1238	-12.21	<.0001	Sidak	<.0001
171	koncern1*uttag1	Evidensia	5	None	6	0.2119	0.03049	1238	6.95	<.0001	Sidak	<.0001
176	koncern1*uttag1	Evidensia	5	Vettris	6	0.2554	0.07872	1238	3.24	0.0012	Sidak	0.2437
211	koncern1*uttag1	None	5	None	6	-0.04952	0.003606	1238	-13.73	<.0001	Sidak	<.0001
216	koncern1*uttag1	None	5	Vettris	6	-0.00599	0.07617	1238	-0.08	0.9373	Sidak	1
231	koncern1*uttag1	Vettris	5	Vettris	6	-0.04194	0.01575	1238	-2.66	0.0078	Sidak	0.8376
81	koncern1*uttag1	Anicura	6	Evidensia	2	0.1136	0.04571	1238	2.49	0.0131	Sidak	0.9522
86	koncern1*uttag1	Anicura	6	None	2	0.3559	0.04109	1238	8.66	<.0001	Sidak	<.0001
91	koncern1*uttag1	Anicura	6	Vettris	2	0.3907	0.0834	1238	4.69	<.0001	Sidak	0.0007
112	koncern1*uttag1	Dyrenes venn	6	Evidensia	2	0.6376	0.09711	1238	6.57	<.0001	Sidak	<.0001
117	koncern1*uttag1	Dyrenes venn	6	None	2	0.8798	0.09502	1238	9.26	<.0001	Sidak	<.0001
122	koncern1*uttag1	Dyrenes venn	6	Vettris	2	0.9147	0.1196	1238	7.65	<.0001	Sidak	<.0001
177	koncern1*uttag1	Evidensia	6	None	2	0.3272	0.03051	1238	10.72	<.0001	Sidak	<.0001
182	koncern1*uttag1	Evidensia	6	Vettris	2	0.362	0.07872	1238	4.6	<.0001	Sidak	0.0011
217	koncern1*uttag1	None	6	Vettris	2	0.08152	0.07616	1238	1.07	0.2847	Sidak	1
82	koncern1*uttag1	Anicura	6	Evidensia	3	0.1215	0.04572	1238	2.66	0.0079	Sidak	0.8416
87	koncern1*uttag1	Anicura	6	None	3	0.3519	0.04109	1238	8.56	<.0001	Sidak	<.0001
92	koncern1*uttag1	Anicura	6	Vettris	3	0.3768	0.0834	1238	4.52	<.0001	Sidak	0.0016
113	koncern1*uttag1	Dyrenes venn	6	Evidensia	3	0.6455	0.09711	1238	6.65	<.0001	Sidak	<.0001
118	koncern1*uttag1	Dyrenes venn	6	None	3	0.8758	0.09502	1238	9.22	<.0001	Sidak	<.0001
123	koncern1*uttag1	Dyrenes venn	6	Vettris	3	0.9007	0.1196	1238	7.53	<.0001	Sidak	<.0001
178	koncern1*uttag1	Evidensia	6	None	3	0.3231	0.0305	1238	10.59	<.0001	Sidak	<.0001
183	koncern1*uttag1	Evidensia	6	Vettris	3	0.348	0.07872	1238	4.42	<.0001	Sidak	0.0025
218	koncern1*uttag1	None	6	Vettris	3	0.06754	0.07616	1238	0.89	0.3754	Sidak	1
83	koncern1*uttag1	Anicura	6	Evidensia	4	0.1649	0.04572	1238	3.61	0.0003	Sidak	0.0716
88	koncern1*uttag1	Anicura	6	None	4	0.3931	0.04109	1238	9.57	<.0001	Sidak	<.0001
93	koncern1*uttag1	Anicura	6	Vettris	4	0.418	0.0834	1238	5.01	<.0001	Sidak	0.0001
114	koncern1*uttag1	Dyrenes venn	6	Evidensia	4	0.6889	0.09711	1238	7.09	<.0001	Sidak	<.0001
119	koncern1*uttag1	Dyrenes venn	6	None	4	0.917	0.09502	1238	9.65	<.0001	Sidak	<.0001
124	koncern1*uttag1	Dyrenes venn	6	Vettris	4	0.942	0.1196	1238	7.88	<.0001	Sidak	<.0001
179	koncern1*uttag1	Evidensia	6	None	4	0.3643	0.0305	1238	11.94	<.0001	Sidak	<.0001
184	koncern1*uttag1	Evidensia	6	Vettris	4	0.3893	0.07872	1238	4.95	<.0001	Sidak	0.0002
219	koncern1*uttag1	None	6	Vettris	4	0.1088	0.07616	1238	1.43	0.1534	Sidak	1
79	koncern1*uttag1	Anicura	6	Dyrenes venn	5	-0.4367	0.1006	1238	-4.34	<.0001	Sidak	0.0035
84	koncern1*uttag1	Anicura	6	Evidensia	5	0.09733	0.04564	1238	2.13	0.0332	Sidak	0.9996
89	koncern1*uttag1	Anicura	6	None	5	0.3587	0.04108	1238	8.73	<.0001	Sidak	<.0001
94	koncern1*uttag1	Anicura	6	Vettris	5	0.3947	0.0834	1238	4.73	<.0001	Sidak	0.0006
115	koncern1*uttag1	Dyrenes venn	6	Evidensia	5	0.6213	0.09708	1238	6.4	<.0001	Sidak	<.0001
120	koncern1*uttag1	Dyrenes venn	6	None	5	0.8827	0.09502	1238	9.29	<.0001	Sidak	<.0001
125	koncern1*uttag1	Dyrenes venn	6	Vettris	5	0.9186	0.1196	1238	7.68	<.0001	Sidak	<.0001
180	koncern1*uttag1	Evidensia	6	None	5	0.33	0.03049	1238	10.82	<.0001	Sidak	<.0001
185	koncern1*uttag1	Evidensia	6	Vettris	5	0.3659	0.07872	1238	4.65	<.0001	Sidak	0.0009
220	koncern1*uttag1	None	6	Vettris	5	0.08547	0.07616	1238	1.12	0.262	Sidak	1
80	koncern1*uttag1	Anicura	6	Dyrenes venn	6	-0.5239	0.1009	1238	-5.19	<.0001	Sidak	<.0001
85	koncern1*uttag1	Anicura	6	Evidensia	6	0.02873	0.04564	1238	0.63	0.5291	Sidak	1
90	koncern1*uttag1	Anicura	6	None	6	0.3092	0.04107	1238	7.53	<.0001	Sidak	<.0001
95	koncern1*uttag1	Anicura	6	Vettris	6	0.3527	0.0834	1238	4.23	<.0001	Sidak	0.0058
116	koncern1*uttag1	Dyrenes venn	6	Evidensia	6	0.5527	0.09708	1238	5.69	<.0001	Sidak	<.0001
121	koncern1*uttag1	Dyrenes venn	6	None	6	0.8332	0.09501	1238	8.77	<.0001	Sidak	<.0001
126	koncern1*uttag1	Dyrenes venn	6	Vettris	6	0.8767	0.1196	1238	7.33	<.0001	Sidak	<.0001
181	koncern1*uttag1	Evidensia	6	None	6	0.2805	0.03048	1238	9.2	<.0001	Sidak	<.0001
186	koncern1*uttag1	Evidensia	6	Vettris	6	0.324	0.07872	1238	4.12	<.0001	Sidak	0.0095
221	koncern1*uttag1	None	6	Vettris	6	0.04353	0.07616	1238	0.57	0.5677	Sidak	1
	ods html;
	ods output LSMeans=lsmean;
	ods output Diffs=diffs;
	ods output Tests3=tests;
	ods output ConvergenceStatus=Conv;
	ods output FitStatistics=Fit;
	ods output ModelInfo=ModInf;
	ods output NObs=N;
	/* 240510	dv ev-no	inga omföringar	2 kliniker i norge PLMVAR 7(3)- PLM KÖRD FINAL240714KÖRDHELT LSMNONEST*/
	proc mixed data=small;
	where uttag2 ne 1 and (country='SE' or country='NO') and tx='ducat-kattsnuva' and koncern1 ne 'Districts vet';
	class koncern1 uttag1 clinicid jour workdhkat jourKat djs1 lan k country;
	model logpricek= koncern1 uttag1 koncern1*uttag1 /*workdhkat nonest*/ /*jourKat 0.88 1*/ /*djs1 0.74 2*/ /*country nonest*/ /s residual;
	random clinicid(lan) ;
	store vacc_ducat;
	lsmeans koncern1*uttag1 /pdiff adjust=sidak;
	run;ods html close;
[truncated: 62 more columns]
