# Supplementary material for: Prices for veterinary care of dogs, cats, and horses in Sweden and Norway: comparisons between corporate chain, government-run, and independent clinics
Source: Front Vet Sci. 2025 Apr 17;12:1544996. doi: 10.3389/fvets.2025.1544996 (PMC12045027; doi:10.3389/fvets.2025.1544996)
Supplement: Supplementary file 5 [file Table_3.xlsx]

## Sheet: Dog
					Blood sample (CRP	GDY bitch	GDY male dog	Vacc - distemper	EU passport	Euthanasia	X-ray hip dysplasia	Deworming cert	Caesarean section	Claw injury	Pyometra	Dental ass / scaling	TPLO	Teeth extraction	Ophthal exam cert	Otitis
			Blood sample (CRP	corr	1	0.156021	0.334826	0.0392042	0.0155118	-0.0971958	0.351137	0.279916	0.280109	-0.554726	0.219756	0.111671	0.0718004	0.461519	-0.892358	0.543702
				p		0.184362	0.00378616	0.734972	0.892072	0.426902	0.00174118	0.0164633	0.0723854	1.34439e-05	0.142254	0.314855	0.843744	0.00026588	0.107642	1.23776e-05
				n	92	74	73	77	79	69	77	73	42	54	46	83	10	58	4	57
			GDY bitch	corr	0.156021	1	0.819426	0.740991	0.513163	0.332833	0.581494	0.262183	0.215269	0.469661	0.288873	0.213101	0.562066	0.270002	0.608977	0.219594
				p	0.184362		2.13872e-85	6.68135e-56	2.06117e-20	1.15043e-06	9.84724e-26	0.000157601	0.0220321	4.31835e-07	0.00280237	0.000628824	0.00345364	0.00398873	1.66453e-06	0.0398131
				n	74	348	347	314	283	204	269	203	113	105	105	254	25	112	52	88
			GDY male dog	corr	0.334826	0.819426	1	0.678993	0.554657	0.467502	0.578756	0.327624	0.393571	0.554517	0.428005	0.387546	0.604278	0.282754	0.494601	0.269093
				p	0.00378616	2.13872e-85		1.39885e-49	1.562e-27	5.33963e-14	5.67554e-27	2.61659e-07	1.47727e-05	2.24623e-10	5.25366e-06	1.41308e-11	0.00137844	0.0018347	0.000123878	0.00910087
				n	73	347	403	357	324	232	286	236	114	112	105	283	25	119	55	93
			Vacc - distemper	corr	0.0392042	0.740991	0.678993	1	0.482703	0.695401	0.860485	0.0349693	0.27779	0.556242	0.22567	0.208485	0.533244	0.272397	0.862211	0.0645562
				p	0.734972	6.68135e-56	1.39885e-49		5.70245e-25	4.61522e-41	4.90177e-91	0.554488	0.00212716	4.3787e-12	0.0162468	0.000172472	0.00605394	0.00240242	1.42908e-20	0.529861
				n	77	314	357	502	404	275	306	288	120	132	113	320	25	122	66	97
			EU passport	corr	0.0155118	0.513163	0.554657	0.482703	1	0.507086	0.489865	0.337791	0.480592	0.438589	0.419584	0.468582	0.516796	0.471663	0.318911	0.0230403
				p	0.892072	2.06117e-20	1.562e-27	5.70245e-25		7.51068e-19	4.19906e-22	1.7132e-10	3.63276e-08	2.79487e-07	4.56325e-06	1.14441e-20	0.00816533	4.16206e-08	0.0138226	0.822751
				n	79	283	324	404	499	267	343	339	118	126	111	353	25	122	59	97
			Euthanasia	corr	-0.0971958	0.332833	0.467502	0.695401	0.507086	1	0.803218	0.067377	0.508216	0.179599	0.362591	0.153899	0.438013	0.144888	0.847355	-0.125101
				p	0.426902	1.15043e-06	5.33963e-14	4.61522e-41	7.51068e-19		1.01377e-50	0.317618	2.77647e-06	0.0979967	0.00277199	0.0236847	0.10247	0.148283	9.55042e-10	0.262776
				n	69	204	232	275	267	310	219	222	76	86	66	216	15	101	32	82
			X-ray hip dysplasia	corr	0.351137	0.581494	0.578756	0.860485	0.489865	0.803218	1	-0.0185192	0.310376	0.475766	0.225653	0.139921	0.516955	0.169018	0.810834	0.0713651
				p	0.00174118	9.84724e-26	5.67554e-27	4.90177e-91	4.19906e-22	1.01377e-50		0.75726	0.00158413	7.38406e-07	0.0305588	0.00847575	0.00814236	0.0894694	9.11989e-17	0.521442
				n	77	269	286	306	343	219	428	281	101	98	92	353	25	102	67	83
			Deworming cert	corr	0.279916	0.262183	0.327624	0.0349693	0.337791	0.067377	-0.0185192	1	0.502947	0.475716	0.486657	0.617143	0.38501	0.0875422	-0.20144	0.0105087
				p	0.0164633	0.000157601	2.61659e-07	0.554488	1.7132e-10	0.317618	0.75726		4.25305e-06	1.10462e-06	2.23565e-05	4.26724e-31	0.193917	0.406658	0.268916	0.920804
				n	73	203	236	288	339	222	281	376	75	95	69	283	13	92	32	92
			Caesarean section	corr	0.280109	0.215269	0.393571	0.27779	0.480592	0.508216	0.310376	0.502947	1	0.559636	0.75318	0.599193	0.258283	0.551834	0.128953	0.423249
				p	0.0723854	0.0220321	1.47727e-05	0.00212716	3.63276e-08	2.77647e-06	0.00158413	4.25305e-06		4.74098e-07	1.09922e-17	4.52039e-11	0.24582	1.84241e-05	0.513122	0.00303451
				n	42	113	114	120	118	76	101	75	133	70	90	100	22	53	28	47
			Claw injury	corr	-0.554726	0.469661	0.554517	0.556242	0.438589	0.179599	0.475766	0.475716	0.559636	1	0.705478	0.630945	0.496999	0.113443	0.528179	-0.334506
				p	1.34439e-05	4.31835e-07	2.24623e-10	4.3787e-12	2.79487e-07	0.0979967	7.38406e-07	1.10462e-06	4.74098e-07		4.54146e-12	5.42335e-13	0.173464	0.332506	0.077529	0.00530233
				n	54	105	112	132	126	86	98	95	70	137	72	105	9	75	12	68
			Pyometra	corr	0.219756	0.288873	0.428005	0.22567	0.419584	0.362591	0.225653	0.486657	0.75318	0.705478	1	0.498848	0.391215	0.561954	0.0348594	0.394264
				p	0.142254	0.00280237	5.25366e-06	0.0162468	4.56325e-06	0.00277199	0.0305588	2.23565e-05	1.09922e-17	4.54146e-12		1.47861e-07	0.108412	4.43107e-06	0.874532	0.00610277
				n	46	105	105	113	111	66	92	69	90	72	127	99	18	58	23	47
			Dental ass / scaling	corr	0.111671	0.213101	0.387546	0.208485	0.468582	0.153899	0.139921	0.617143	0.599193	0.630945	0.498848	1	0.493694	0.233383	-0.211111	0.323529
				p	0.314855	0.000628824	1.41308e-11	0.000172472	1.14441e-20	0.0236847	0.00847575	4.26724e-31	4.52039e-11	5.42335e-13	1.47861e-07		0.0864196	0.0113286	0.118325	0.00175887
				n	83	254	283	320	353	216	353	283	100	105	99	469	13	117	56	91
			TPLO	corr	0.0718004	0.562066	0.604278	0.533244	0.516796	0.438013	0.516955	0.38501	0.258283	0.496999	0.391215	0.493694	1	0.0189269	0.482843	0.869807
				p	0.843744	0.00345364	0.00137844	0.00605394	0.00816533	0.10247	0.00814236	0.193917	0.24582	0.173464	0.108412	0.0864196		0.971613	0.111832	0.130193
				n	10	25	25	25	25	15	25	13	22	9	18	13	32	6	12	4
			Teeth extraction	corr	0.461519	0.270002	0.282754	0.272397	0.471663	0.144888	0.169018	0.0875422	0.551834	0.113443	0.561954	0.233383	0.0189269	1	-0.679785	0.555148
				p	0.00026588	0.00398873	0.0018347	0.00240242	4.16206e-08	0.148283	0.0894694	0.406658	1.84241e-05	0.332506	4.43107e-06	0.0113286	0.971613		0.0305735	2.35368e-07
				n	58	112	119	122	122	101	102	92	53	75	58	117	6	132	10	75
			Ophthal exam cert	corr	-0.892358	0.608977	0.494601	0.862211	0.318911	0.847355	0.810834	-0.20144	0.128953	0.528179	0.0348594	-0.211111	0.482843	-0.679785	1	0.521026
				p	0.107642	1.66453e-06	0.000123878	1.42908e-20	0.0138226	9.55042e-10	9.11989e-17	0.268916	0.513122	0.077529	0.874532	0.118325	0.111832	0.0305735		0.289182
				n	4	52	55	66	59	32	67	32	28	12	23	56	12	10	82	6
			Otitis	corr	0.543702	0.219594	0.269093	0.0645562	0.0230403	-0.125101	0.0713651	0.0105087	0.423249	-0.334506	0.394264	0.323529	0.869807	0.555148	0.521026	1
				p	1.23776e-05	0.0398131	0.00910087	0.529861	0.822751	0.262776	0.521442	0.920804	0.00303451	0.00530233	0.00610277	0.00175887	0.130193	2.35368e-07	0.289182
				n	57	88	93	97	97	82	83	92	47	68	47	91	4	75	6	106

## Sheet: Cat
				Abscess - incl drain	Euthanasia	Blood sample large	Vacc - calicivirusâ€¦	Deworming cert	Patella exam cert	GDY male	GDY female	Senior check	Dental assess / scaling	Dental extraction
		Abscess - incl drain	corr	1	-0.214615	0.12627	0.452661	0.395795	0.308009	0.430385	0.466769	0.648156	0.562658	-0.0165157
			p	1	0.060883	0.765748	7.48406e-06	0.000177293	0.614123	1.85155e-05	3.52904e-06	0.0426804	2.08869e-08	0.894469
			n	98	77	8	90	85	5	92	90	10	85	67
		Euthanasia	corr	-0.214615	1	0.242296	0.435151	0.157053	0.55766	0.552754	0.528363	0.429492	0.158918	0.733294
			p	0.060883	1	0.289955	1.57199e-13	0.0200547	6.90102e-05	3.04966e-25	5.76204e-22	0.00405128	0.0212306	3.20142e-15
			n	77	312	21	262	219	45	298	286	43	210	83
		Blood sample large	corr	0.12627	0.242296	1	-0.23732	0.488783	-0.179165	-0.285536	-0.196074	-0.355653	0.224822	0.0741174
			p	0.765748	0.289955	1	0.233292	0.00612922	0.700698	0.05441	0.191566	0.34756	0.19413	0.861538
			n	8	21	50	27	30	7	46	46	9	35	8
		Vacc - calicivirus…	corr	0.452661	0.435151	-0.23732	1	-0.0265657	0.316111	0.853099	0.886766	0.546272	0.191517	0.413262
			p	7.48406e-06	1.57199e-13	0.233292	1	0.660359	0.0138731	1.97015e-122	1.68823e-140	2.08946e-06	0.00118139	6.94204e-05
			n	90	262	27	448	276	60	428	415	66	284	87
		Deworming cert	corr	0.395795	0.157053	0.488783	-0.0265657	1	0.588564	0.00656173	-0.0314921	-0.00352324	0.57522	0.539451
			p	0.000177293	0.0200547	0.00612922	0.660359	1	1.17906e-06	0.901261	0.558775	0.980223	1.54867e-25	2.03199e-07
			n	85	219	30	276	370	58	360	347	52	274	81
		Patella exam cert	corr	0.308009	0.55766	-0.179165	0.316111	0.588564	1	0.376341	0.392575	0.191957	0.134304	1
			p	0.614123	6.90102e-05	0.700698	0.0138731	1.17906e-06	1	0.000278208	0.000154898	0.476336	0.319236	NaN
			n	5	45	7	60	58	97	89	88	16	57	2
		GDY male	corr	0.430385	0.552754	-0.285536	0.853099	0.00656173	0.376341	1	0.931711	0.543588	0.225221	-0.0370042
			p	1.85155e-05	3.04966e-25	0.05441	1.97015e-122	0.901261	0.000278208	1	1.17775e-265	2.70512e-07	2.3246e-06	0.720389
			n	92	298	46	428	360	89	620	601	78	431	96
		GDY female	corr	0.466769	0.528363	-0.196074	0.886766	-0.0314921	0.392575	0.931711	1	0.541545	0.203011	-0.143564
			p	3.52904e-06	5.76204e-22	0.191566	1.68823e-140	0.558775	0.000154898	1.17775e-265	1	5.24662e-07	2.31831e-05	0.162882
			n	90	286	46	415	347	88	601	602	75	428	96
		Senior check	corr	0.648156	0.429492	-0.355653	0.546272	-0.00352324	0.191957	0.543588	0.541545	1	0.0554388	-0.364559
			p	0.0426804	0.00405128	0.34756	2.08946e-06	0.980223	0.476336	2.70512e-07	5.24662e-07	1	0.673961	0.477388
			n	10	43	9	66	52	16	78	75	82	60	6
		Dental assess / scaling	corr	0.562658	0.158918	0.224822	0.191517	0.57522	0.134304	0.225221	0.203011	0.0554388	1	0.357179
			p	2.08869e-08	0.0212306	0.19413	0.00118139	1.54867e-25	0.319236	2.3246e-06	2.31831e-05	0.673961	1	0.000409373
			n	85	210	35	284	274	57	431	428	60	441	94
		Dental extraction	corr	-0.0165157	0.733294	0.0741174	0.413262	0.539451	1	-0.0370042	-0.143564	-0.364559	0.357179	1
			p	0.894469	3.20142e-15	0.861538	6.94204e-05	2.03199e-07	NaN	0.720389	0.162882	0.477388	0.000409373	1
			n	67	83	8	87	81	2	96	96	6	94	97

## Sheet: Horse
				Euthanasia	Health exam cert	Health cert TRACES	Lameness exam	Vacc - influenza	GDY colt/stallion	Oral exam treat	X-ray limb 1 image	Sedation	Vacc - tetanus
		Euthanasia	corr	1	0.899215	0.607834	0.932265	0.240189	0.9236	0.624311	0.746483	0.573658	0.264096
			p		3.5427e-31	4.89986e-08	2.09879e-30	0.0277567	8.4802e-34	2.85594e-10	1.43565e-12	4.0192e-08	0.0179252
			n	93	84	67	67	84	79	83	64	78	80
		Health exam cert	corr	0.899215	1	-0.716115	0.637755	0.125286	0.783732	0.750746	0.188637	0.698871	0.140134
			p	3.5427e-31		1.38726e-11	2.89309e-09	0.20732	6.75233e-20	2.97647e-18	0.117839	5.652e-13	0.185217
			n	84	113	66	70	103	90	94	70	80	91
		Health cert TRACES	corr	0.607834	-0.716115	1	-0.0556424	-0.555969	0.767161	0.232602	5.11737e-14	-0.734362	0.0254589
			p	4.89986e-08	1.38726e-11		0.672831	1.03816e-06	3.7176e-14	0.0601859	1	2.2675e-12	0.839205
			n	67	66	67	60	67	67	66	60	66	66
		Lameness exam	corr	0.932265	0.637755	-0.0556424	1	-0.0884902	0.685902	0.221674	0.246057	-0.209187	0.472463
			p	2.09879e-30	2.89309e-09	0.672831		0.459801	2.08205e-10	0.054292	0.0309976	0.0609008	6.19128e-05
			n	67	70	60	94	72	66	76	77	81	66
		Vacc - influenza	corr	0.240189	0.125286	-0.555969	-0.0884902	1	0.384953	0.195188	0.349129	0.463816	0.899932
			p	0.0277567	0.20732	1.03816e-06	0.459801		0.000179395	0.0608004	0.00327974	1.0047e-05	4.19334e-37
			n	84	103	67	72	128	90	93	69	83	100
		GDY colt/stallion	corr	0.9236	0.783732	0.767161	0.685902	0.384953	1	0.698682	-0.558667	0.695596	0.119189
			p	8.4802e-34	6.75233e-20	3.7176e-14	2.08205e-10	0.000179395		1.04912e-13	1.32308e-06	8.50565e-12	0.283169
			n	79	90	67	66	90	96	85	65	73	83
		Oral exam treat	corr	0.624311	0.750746	0.232602	0.221674	0.195188	0.698682	1	0.284095	0.633619	0.236451
			p	2.85594e-10	2.97647e-18	0.0601859	0.054292	0.0608004	1.04912e-13		0.0148574	2.82601e-10	0.0293551
			n	83	94	66	76	93	85	109	73	80	85
		X-ray limb 1 image	corr	0.746483	0.188637	5.11737e-14	0.246057	0.349129	-0.558667	0.284095	1	0.3424	0.801507
			p	1.43565e-12	0.117839	1	0.0309976	0.00327974	1.32308e-06	0.0148574		0.00371507	3.00567e-15
			n	64	70	60	77	69	65	73	83	70	63
		Sedation	corr	0.573658	0.698871	-0.734362	-0.209187	0.463816	0.695596	0.633619	0.3424	1	0.423439
			p	4.0192e-08	5.652e-13	2.2675e-12	0.0609008	1.0047e-05	8.50565e-12	2.82601e-10	0.00371507		0.000100986
			n	78	80	66	81	83	73	80	70	107	79
		Vacc - tetanus	corr	0.264096	0.140134	0.0254589	0.472463	0.899932	0.119189	0.236451	0.801507	0.423439	1
			p	0.0179252	0.185217	0.839205	6.19128e-05	4.19334e-37	0.283169	0.0293551	3.00567e-15	0.000100986
			n	80	91	66	66	100	83	85	63	79	102
